# Supplementary material for: (±)-trans-3-Benzoyl­bicyclo­[2.2.2]octane-2-carboxylic acid
Source: Acta Crystallogr Sect E Struct Rep Online. 2008 Aug 6;64(Pt 9):o1664. doi: 10.1107/S1600536808024112 (PMC2960648; doi:10.1107/S1600536808024112)
Supplement: Supplementary file 2 [file e-64-o1664-Isup2.hkl]

# 
# h,k,l, Fc-squared, Fo-squared, sigma(Fo-squared) and status flag 
# 
data_I
_shelx_title ' 110807RAL_0m in P2(1)/c' 
_shelx_refln_list_code          4 
_shelx_F_calc_maximum      130.86 
_exptl_crystal_F_000       552.00 
_reflns_d_resolution_high  0.8212 
 
loop_ 
 _symmetry_equiv_pos_as_xyz 
 'x, y, z' 
 '-x, y+1/2, -z+1/2' 
 '-x, -y, -z' 
 'x, -y-1/2, z-1/2' 
 
_cell_length_a     7.9155 
_cell_length_b    11.1129 
_cell_length_c    14.7559 
_cell_angle_alpha  90.000 
_cell_angle_beta   93.882 
_cell_angle_gamma  90.000 
 
_shelx_F_squared_multiplier     1.000 
 
loop_ 
 _refln_index_h 
 _refln_index_k 
 _refln_index_l 
 _refln_F_squared_calc 
 _refln_F_squared_meas 
 _refln_F_squared_sigma 
 _refln_observed_status 
   1   0   0     6031.79     5626.57    297.80 o 
   2   0   0     2448.71     2373.75    125.71 o 
   3   0   0       27.45       26.61      1.80 o 
   5   0   0      276.12      273.59     13.40 o 
   6   0   0       60.42       64.97      2.54 o 
   7   0   0       41.23       38.33      2.41 o 
   8   0   0        5.34        9.72      0.47 o 
   9   0   0        0.14        0.60      0.21 o 
   1   1   0      587.87      536.73     15.78 o 
   2   1   0     2698.19     2762.91    109.69 o 
   3   1   0      936.92      938.13     35.20 o 
   4   1   0      552.25      538.79     28.99 o 
   5   1   0      276.64      303.22      8.46 o 
   6   1   0      187.27      197.25      4.71 o 
   7   1   0       65.21       74.55      2.01 o 
   8   1   0       16.67       14.98      0.44 o 
   9   1   0       10.15        7.62      0.40 o 
   0   2   0    16743.78    15519.72    950.22 o 
   1   2   0        3.85        5.73      0.43 o 
   2   2   0     2795.89     2951.80    109.53 o 
   3   2   0        5.05        3.93      0.43 o 
   4   2   0      580.35      628.12     21.97 o 
   5   2   0     1058.39     1081.23     35.64 o 
   6   2   0       26.13       28.80      1.18 o 
   7   2   0        6.30        4.77      0.58 o 
   8   2   0       10.34       14.37      0.53 o 
   9   2   0        1.53        2.51      0.45 o 
   1   3   0       92.56       74.20      2.86 o 
   2   3   0      301.18      363.65     13.43 o 
   3   3   0      532.50      534.12     18.75 o 
   4   3   0       18.07       18.35      2.10 o 
   5   3   0        0.08        0.09      0.30 o 
   6   3   0       15.01       20.46      0.98 o 
   7   3   0        0.30        0.91      0.19 o 
   8   3   0       64.26       63.63      1.44 o 
   9   3   0      219.24      237.73      4.89 o 
   0   4   0     3441.84     3411.80    113.40 o 
   1   4   0      410.55      473.06     13.95 o 
   2   4   0       93.04      105.72      3.87 o 
   3   4   0      642.82      704.69     27.64 o 
   4   4   0     1138.65     1125.35     69.92 o 
   5   4   0        0.01        0.47      0.25 o 
   6   4   0      163.05      151.05      3.86 o 
   7   4   0      108.88      107.22      2.27 o 
   8   4   0        5.18        4.53      0.34 o 
   9   4   0        2.15        2.82      0.26 o 
   1   5   0      462.08      531.26     14.85 o 
   2   5   0       47.66       55.31      2.22 o 
   3   5   0      770.87      820.12     24.20 o 
   4   5   0       17.69       17.73      1.01 o 
   5   5   0      291.05      262.63      7.19 o 
   6   5   0      389.52      332.23     14.54 o 
   7   5   0      134.87      130.43      2.42 o 
   8   5   0      153.85      154.80      3.03 o 
   0   6   0       24.23       24.14      1.22 o 
   1   6   0      290.65      322.05      9.17 o 
   2   6   0       19.95       14.61      0.72 o 
   3   6   0       32.36       33.99      1.10 o 
   4   6   0       10.14       18.78      0.89 o 
   5   6   0      249.96      244.30      6.76 o 
   6   6   0      115.04      114.58      4.96 o 
   7   6   0       88.12       89.31      2.55 o 
   8   6   0       68.05       63.45      2.71 o 
   1   7   0      223.98      182.25      4.15 o 
   2   7   0        0.56        1.88      0.37 o 
   3   7   0       33.16       36.18      1.00 o 
   4   7   0      113.22      104.15      2.52 o 
   5   7   0        1.56        3.34      0.42 o 
   6   7   0       71.10       66.86      2.29 o 
   7   7   0        4.11        4.03      0.37 o 
   8   7   0        7.61       10.97      0.75 o 
   0   8   0       45.20       50.16      2.71 o 
   1   8   0      245.05      222.98      5.04 o 
   2   8   0      152.27      145.77      3.16 o 
   3   8   0        2.42        3.06      0.30 o 
   4   8   0      427.76      412.39     10.02 o 
   5   8   0        0.66        1.09      0.25 o 
   6   8   0        0.49        0.68      0.27 o 
   7   8   0        2.83        2.25      0.45 o 
   1   9   0       55.14       52.23      2.32 o 
   2   9   0      191.67      208.65      5.34 o 
   3   9   0       25.71       25.23      1.56 o 
   4   9   0      310.73      276.35     10.28 o 
   5   9   0       88.00       77.93      2.22 o 
   6   9   0        6.70        4.96      0.90 o 
   7   9   0        4.72        3.76      0.53 o 
   0  10   0        0.04        0.60      0.24 o 
   1  10   0        8.77        8.01      0.41 o 
   2  10   0      284.18      287.65      3.98 o 
   3  10   0      757.39      784.50     13.11 o 
   4  10   0       14.97       16.43      1.18 o 
   5  10   0       23.71       28.71      1.35 o 
   6  10   0        7.03        5.56      0.60 o 
   1  11   0      282.02      298.60      4.04 o 
   2  11   0      366.88      411.97      6.79 o 
   3  11   0      203.49      211.94      4.60 o 
   4  11   0        0.95        2.95      0.32 o 
   5  11   0       63.65       69.46      2.56 o 
   0  12   0      172.66      170.89      7.56 o 
   1  12   0        7.51        8.54      0.38 o 
   2  12   0        0.27        0.90      0.25 o 
   3  12   0       89.29       98.81      2.63 o 
   4  12   0        1.65        3.76      0.60 o 
   1  13   0       14.13       13.07      0.44 o 
   2  13   0       35.34       36.83      1.80 o 
  -9   1   1       63.48       66.81      1.56 o 
  -8   1   1      247.74      234.81      3.32 o 
  -7   1   1      141.42      146.43      3.34 o 
  -6   1   1        7.78       10.64      0.51 o 
  -5   1   1       20.43       21.67      0.92 o 
  -4   1   1       18.06       16.27      0.96 o 
  -3   1   1      733.75      772.44     29.07 o 
  -2   1   1     1048.93     1083.80     42.93 o 
  -1   1   1     2542.67     2467.45     97.66 o 
   0   1   1      353.45      356.36     14.53 o 
   1   1   1      112.54      104.19      3.74 o 
   2   1   1      816.56      789.14     31.70 o 
   3   1   1       81.39       78.96      4.51 o 
   5   1   1        0.70        0.90      0.45 o 
   6   1   1       96.09       84.91      2.25 o 
   7   1   1      266.36      251.64      8.70 o 
   8   1   1       12.85       13.54      0.45 o 
   9   1   1        1.10        1.53      0.23 o 
  -9   2   1       53.15       53.55      1.27 o 
  -8   2   1       11.72        9.93      0.47 o 
  -7   2   1       34.76       23.15      0.97 o 
  -6   2   1      230.48      229.15      6.45 o 
  -5   2   1     1284.14     1251.85     29.27 o 
  -4   2   1       14.56        7.47      0.58 o 
  -3   2   1      647.84      652.99     22.69 o 
  -2   2   1      453.89      438.60     15.36 o 
  -1   2   1     2094.53     2011.37    237.02 o 
   0   2   1     1979.14     1640.49     99.08 o 
   1   2   1     6188.12     6139.89    371.04 o 
   2   2   1     7013.15     6137.91    351.16 o 
   3   2   1        1.08        3.66      0.45 o 
   4   2   1      295.03      330.33     15.51 o 
   5   2   1      161.97      172.41      8.42 o 
   6   2   1      733.63      704.06     44.46 o 
   7   2   1       46.99       46.39      1.73 o 
   8   2   1        5.44        5.91      0.36 o 
   9   2   1       81.28       80.74      2.28 o 
  -9   3   1       73.40       77.97      1.76 o 
  -8   3   1      360.54      349.69      7.24 o 
  -7   3   1      407.69      402.87      8.07 o 
  -6   3   1        0.60        2.45      0.48 o 
  -5   3   1      282.58      294.35      8.26 o 
  -4   3   1        1.45        3.16      0.60 o 
  -3   3   1       50.21       49.89      1.67 o 
  -2   3   1      914.95      932.49     27.84 o 
  -1   3   1     1609.85     1685.39     61.48 o 
   0   3   1      226.73      205.65     12.82 o 
   1   3   1     1604.14     1779.52     65.26 o 
   2   3   1     4692.32     5125.79    234.04 o 
   3   3   1     1665.98     1824.74     83.41 o 
   4   3   1      135.28      138.25      6.77 o 
   5   3   1      142.49      143.81      5.16 o 
   6   3   1       19.30       16.64      1.35 o 
   7   3   1       44.45       49.91      0.99 o 
   8   3   1       29.06       30.92      0.83 o 
   9   3   1        0.32        0.75      0.21 o 
  -9   4   1       25.42       25.38      0.69 o 
  -8   4   1      137.75      131.18      2.28 o 
  -7   4   1      186.61      157.41      3.49 o 
  -6   4   1       96.52      103.99      2.75 o 
  -5   4   1       14.23       14.98      0.64 o 
  -4   4   1      466.82      501.58     13.72 o 
  -3   4   1     1619.09     1884.02    143.12 o 
  -2   4   1       40.32       54.41      1.85 o 
  -1   4   1      463.99      481.37     14.27 o 
   0   4   1      878.58      827.68     18.25 o 
   1   4   1      243.31      199.26      6.86 o 
   2   4   1      512.50      488.09     16.52 o 
   3   4   1        0.00        0.30      0.38 o 
   4   4   1      430.07      437.11     14.65 o 
   5   4   1       80.17       80.44      2.48 o 
   6   4   1       18.70       24.27      1.08 o 
   7   4   1       81.57       79.19      1.72 o 
   8   4   1      267.95      266.86      5.06 o 
   9   4   1       38.72       39.98      1.22 o 
  -8   5   1       36.68       38.24      0.80 o 
  -7   5   1       88.89       91.05      1.78 o 
  -6   5   1        0.54        0.52      0.60 o 
  -5   5   1        0.18        1.07      0.28 o 
  -4   5   1       76.00       74.82      2.40 o 
  -3   5   1        2.23        6.80      0.72 o 
  -2   5   1      305.55      335.61     21.69 o 
  -1   5   1       56.32       76.98      2.18 o 
   0   5   1        2.53        6.99      0.37 o 
   1   5   1     1499.79     1589.36     43.66 o 
   2   5   1     1488.92     1603.22     53.63 o 
   3   5   1      923.87      906.38     24.84 o 
   4   5   1        3.04        1.28      0.32 o 
   5   5   1        2.64        2.90      0.40 o 
   6   5   1       52.99       50.04      2.18 o 
   7   5   1        8.92        9.14      0.51 o 
   8   5   1      247.58      245.18      4.63 o 
  -8   6   1       83.68       95.03      3.31 o 
  -7   6   1       24.09       24.24      0.89 o 
  -6   6   1      111.35      118.83      4.28 o 
  -5   6   1       83.21       81.88      2.25 o 
  -4   6   1       94.06       98.33      2.33 o 
  -3   6   1        0.00        0.63      0.20 o 
  -2   6   1       15.53       18.31      0.69 o 
  -1   6   1     2665.61     2953.38     81.23 o 
   0   6   1      659.12      741.51     17.68 o 
   2   6   1      749.62      764.67     21.00 o 
   3   6   1        2.94        3.68      0.40 o 
   4   6   1      153.84      156.17      5.01 o 
   5   6   1      424.85      394.97     10.64 o 
   6   6   1      174.26      177.08      5.18 o 
   7   6   1        3.41        3.57      0.39 o 
   8   6   1       40.18       46.75      2.10 o 
  -7   7   1        0.89        2.22      0.28 o 
  -6   7   1      119.74      130.13      4.44 o 
  -5   7   1       33.08       37.01      1.26 o 
  -4   7   1       49.61       52.85      1.25 o 
  -3   7   1       13.69       14.05      0.57 o 
  -2   7   1      325.76      312.18      6.41 o 
  -1   7   1        7.47        7.40      0.41 o 
   0   7   1       36.54       34.11      1.14 o 
   1   7   1      381.17      391.66     14.73 o 
   2   7   1      418.28      380.37      7.76 o 
   3   7   1     1826.40     1823.83     44.94 o 
   4   7   1        7.53       12.67      0.97 o 
   5   7   1       29.02       28.25      1.05 o 
   6   7   1       16.08       17.37      0.76 o 
   7   7   1        2.26        2.75      0.36 o 
   8   7   1        1.09        0.60      0.30 o 
  -7   8   1       38.86       41.19      1.65 o 
  -6   8   1       12.57        9.72      0.55 o 
  -5   8   1       36.18       42.44      2.25 o 
  -4   8   1      136.00      132.25      2.87 o 
  -3   8   1      670.52      645.27     11.73 o 
  -2   8   1     1196.87     1118.96     20.17 o 
  -1   8   1        9.60        6.73      0.38 o 
   0   8   1     2176.21     2135.55     51.17 o 
   1   8   1        1.45        4.63      0.29 o 
   2   8   1       75.23       79.14      1.84 o 
   3   8   1      132.16      118.05      2.90 o 
   4   8   1     1555.81     1478.99     50.28 o 
   5   8   1      385.49      348.17      8.55 o 
   6   8   1       67.32       65.62      1.58 o 
   7   8   1      132.43      158.09      5.42 o 
  -7   9   1       12.37       18.26      0.64 o 
  -6   9   1      325.94      341.88      9.15 o 
  -5   9   1        3.43        3.51      0.46 o 
  -4   9   1        7.83        9.77      0.67 o 
  -3   9   1        4.09        3.69      0.30 o 
  -2   9   1     1760.62     1603.07     50.67 o 
  -1   9   1      168.10      168.94      4.49 o 
   0   9   1      228.62      224.06      5.79 o 
   1   9   1      485.89      474.50     13.42 o 
   2   9   1      200.51      187.99      4.36 o 
   3   9   1       28.66       29.38      1.06 o 
   4   9   1       36.77       30.26      1.25 o 
   5   9   1      146.48      150.68      4.61 o 
   6   9   1      182.86      173.49      6.17 o 
   7   9   1       44.04       45.70      1.65 o 
  -6  10   1       18.21       17.89      0.90 o 
  -5  10   1      136.16      130.47      5.87 o 
  -4  10   1       57.90       56.88      1.28 o 
  -3  10   1      178.63      171.61      2.92 o 
  -2  10   1      284.09      264.00      3.68 o 
  -1  10   1      114.12      111.90      2.12 o 
   0  10   1      951.58      940.66     15.64 o 
   1  10   1       96.42       96.88      1.81 o 
   2  10   1       53.56       63.31      1.31 o 
   3  10   1      272.35      250.80      4.70 o 
   4  10   1      273.47      264.99      7.44 o 
   5  10   1        8.61        7.36      0.75 o 
   6  10   1        0.72        0.75      0.30 o 
  -5  11   1       68.95       73.53      2.56 o 
  -4  11   1       42.51       46.60      1.80 o 
  -3  11   1       12.08       15.91      0.45 o 
  -2  11   1       51.19       52.65      1.09 o 
  -1  11   1      117.47      111.52      1.63 o 
   0  11   1      212.95      210.41      2.90 o 
   1  11   1        0.15        0.83      0.45 o 
   2  11   1      171.55      175.82      3.04 o 
   3  11   1       42.39       48.48      1.16 o 
   4  11   1        3.08        2.75      0.25 o 
   5  11   1        1.58        0.45      0.30 o 
  -4  12   1      213.14      204.29      7.53 o 
  -3  12   1       59.95       63.95      1.96 o 
  -2  12   1        1.78        1.33      0.19 o 
  -1  12   1       15.52       17.24      0.51 o 
   0  12   1       90.18       96.39      1.67 o 
   1  12   1        0.92        0.35      0.18 o 
   2  12   1      143.03      157.33      4.00 o 
   3  12   1       37.82       43.32      2.25 o 
  -1  13   1      321.96      360.16      9.37 o 
   0  13   1      127.18      139.45      3.83 o 
   1  13   1        0.27        1.10      0.22 o 
   2  13   1       52.77       51.83      1.80 o 
  -9   0   2        0.93        1.00      0.25 o 
  -8   0   2      344.79      368.60      7.62 o 
  -7   0   2        0.10        1.35      0.45 o 
  -6   0   2      297.29      298.71      9.86 o 
  -5   0   2      356.93      386.88     18.68 o 
  -4   0   2      381.93      428.29     23.22 o 
  -3   0   2      247.60      247.69     13.56 o 
  -2   0   2      228.90      245.00     13.27 o 
   0   0   2     3794.36     3739.24    226.24 o 
   1   0   2     1485.44     1509.77     64.48 o 
   2   0   2    13474.06    13143.87    522.60 o 
   4   0   2     3842.13     4022.04    188.16 o 
   5   0   2     1259.94     1223.87     57.75 o 
   6   0   2     1982.28     1916.72     59.32 o 
   7   0   2      223.55      243.69      9.10 o 
   8   0   2       48.22       49.09      1.59 o 
   9   0   2       39.17       40.83      1.28 o 
  -9   1   2       88.52       90.71      1.75 o 
  -8   1   2       73.92       60.61      0.99 o 
  -7   1   2       15.90       17.28      0.71 o 
  -6   1   2       73.76       67.46      2.13 o 
  -5   1   2       12.09       10.68      1.28 o 
  -4   1   2      165.50      172.22      6.81 o 
  -3   1   2       66.26       52.47      1.91 o 
  -2   1   2     1839.88     1885.80     74.98 o 
  -1   1   2     5323.22     5087.67    202.94 o 
   0   1   2      193.02      193.69      8.30 o 
   1   1   2     7378.24     7442.53    449.76 o 
   2   1   2    17123.22    18079.11    954.76 o 
   4   1   2     1257.04     1297.78     42.60 o 
   5   1   2       52.39       45.45      1.91 o 
   6   1   2       68.67       56.68      1.63 o 
   7   1   2        4.30        4.01      0.42 o 
   8   1   2       93.17       83.54      1.51 o 
   9   1   2       44.19       40.90      0.90 o 
  -9   2   2      135.31      151.06      3.24 o 
  -8   2   2       24.14       20.93      0.52 o 
  -7   2   2      463.50      414.48     10.39 o 
  -6   2   2      260.11      259.16      6.25 o 
  -5   2   2      135.13      152.56      3.87 o 
  -4   2   2      469.17      505.90     18.13 o 
  -3   2   2     2039.36     2104.99     59.43 o 
  -2   2   2        4.87        3.28      0.26 o 
  -1   2   2      465.31      425.95     28.31 o 
   0   2   2     5022.00     5174.99    206.01 o 
   1   2   2     7484.05     7739.11    467.54 o 
   2   2   2      845.72      802.98     36.88 o 
   3   2   2        6.60       14.13      1.05 o 
   4   2   2       38.96       39.53      2.25 o 
   5   2   2       78.48       81.34      4.36 o 
   6   2   2        0.59        0.82      0.28 o 
   7   2   2        0.09        1.55      0.28 o 
   8   2   2      104.28      102.97      1.89 o 
   9   2   2      147.42      157.05      4.04 o 
  -9   3   2       13.98       19.39      0.61 o 
  -8   3   2       11.47       14.91      0.42 o 
  -7   3   2        2.78        3.40      0.30 o 
  -6   3   2       13.95       14.97      0.71 o 
  -5   3   2      407.26      394.99     10.96 o 
  -4   3   2      534.42      505.96     16.49 o 
  -3   3   2      738.40      783.26     22.20 o 
  -2   3   2        0.80        1.88      0.32 o 
  -1   3   2      354.89      376.08     11.51 o 
   0   3   2      375.66      381.50     23.41 o 
   1   3   2     1472.52     1518.89     55.04 o 
   2   3   2     1184.11     1210.81     40.43 o 
   3   3   2      204.37      263.78      7.95 o 
   4   3   2      968.53     1069.88     49.19 o 
   5   3   2      194.04      194.71      9.63 o 
   6   3   2     1128.03      988.98     33.66 o 
   7   3   2        0.10        0.71      0.18 o 
   8   3   2       87.77       93.43      1.97 o 
   9   3   2        0.13        0.45      0.21 o 
  -9   4   2      158.70      169.74      6.32 o 
  -8   4   2       43.99       40.32      0.83 o 
  -7   4   2      170.63      162.46      2.95 o 
  -6   4   2      105.34       98.82      2.64 o 
  -5   4   2      252.43      218.58      5.29 o 
  -4   4   2        0.83        0.28      0.19 o 
  -3   4   2      225.02      252.14     10.69 o 
  -2   4   2       22.18       25.10      0.98 o 
  -1   4   2      890.35      872.95     21.91 o 
   0   4   2       22.67       25.66      0.90 o 
   1   4   2     3819.69     4259.92    123.29 o 
   2   4   2     1199.63     1228.36     53.54 o 
   3   4   2      411.13      397.41     18.54 o 
   4   4   2      115.36      140.61      5.05 o 
   5   4   2      489.96      412.47     37.46 o 
   6   4   2      108.13      100.88      3.72 o 
   7   4   2        0.68        1.17      0.33 o 
   8   4   2       10.16       13.69      0.56 o 
   9   4   2       17.12       15.03      0.64 o 
  -8   5   2       55.00       58.59      1.23 o 
  -7   5   2        4.05        4.53      0.34 o 
  -6   5   2       95.49      108.59      3.32 o 
  -5   5   2       30.63       26.55      0.94 o 
  -4   5   2        4.39        4.58      0.43 o 
  -3   5   2      226.08      212.07      5.28 o 
  -2   5   2     1884.52     1889.39     63.11 o 
  -1   5   2        4.13        3.25      0.46 o 
   0   5   2       36.82       35.25      0.99 o 
   1   5   2       23.81       27.59      0.94 o 
   2   5   2      867.47      918.15     30.87 o 
   3   5   2     1095.83     1197.49     32.73 o 
   4   5   2      283.57      283.68      9.74 o 
   5   5   2      282.89      276.73      7.57 o 
   6   5   2      346.41      337.93     15.06 o 
   7   5   2       12.09       12.73      0.48 o 
   8   5   2       71.79       66.51      1.74 o 
  -8   6   2        0.55        0.45      0.21 o 
  -7   6   2       55.98       62.06      1.50 o 
  -6   6   2      166.99      146.77      4.64 o 
  -5   6   2      363.73      347.90      6.97 o 
  -4   6   2       73.65       74.09      1.60 o 
  -3   6   2       95.32      105.30      2.30 o 
  -2   6   2        1.90        0.67      0.20 o 
  -1   6   2     1144.26     1156.87     32.01 o 
   0   6   2      980.35     1018.13     35.39 o 
   1   6   2      170.79      227.54      7.96 o 
   2   6   2      124.76      131.74      3.96 o 
   3   6   2      440.33      422.88     11.85 o 
   4   6   2      635.96      690.77     20.60 o 
   5   6   2       70.56       75.63      2.39 o 
   6   6   2      159.18      188.21      5.27 o 
   7   6   2       11.87       14.05      1.58 o 
   8   6   2       39.34       41.79      1.80 o 
  -8   7   2       98.94       92.20      3.16 o 
  -7   7   2      163.72      167.37      3.92 o 
  -6   7   2       89.58       79.12      2.23 o 
  -5   7   2      167.57      141.15      4.58 o 
  -4   7   2       63.58       65.03      1.44 o 
  -3   7   2        3.92        3.75      0.27 o 
  -2   7   2      981.05      937.60     18.62 o 
  -1   7   2      802.94      803.97     17.22 o 
   0   7   2       17.23       24.51      0.91 o 
   1   7   2        4.99        4.71      0.30 o 
   2   7   2        6.80        8.41      0.40 o 
   3   7   2        0.51        2.84      0.33 o 
   4   7   2      282.01      287.73      7.35 o 
   5   7   2        0.93        0.30      0.32 o 
   6   7   2        0.06        0.79      0.36 o 
   7   7   2        5.35        5.11      0.60 o 
   8   7   2       46.89       50.36      2.10 o 
  -7   8   2      194.71      193.38      6.62 o 
  -6   8   2       21.88       25.44      1.08 o 
  -5   8   2       65.14       68.72      1.60 o 
  -4   8   2       23.97       22.35      0.60 o 
  -3   8   2        5.20        4.56      0.30 o 
  -2   8   2        1.69        1.99      0.29 o 
  -1   8   2      300.64      297.49      7.97 o 
   0   8   2        4.78        3.71      0.48 o 
   1   8   2       91.65       90.46      1.98 o 
   2   8   2      219.01      229.22      5.28 o 
   3   8   2      589.38      588.78     13.04 o 
   4   8   2      640.56      673.54     19.60 o 
   5   8   2      507.82      473.51     13.82 o 
   6   8   2       58.25       66.66      2.41 o 
   7   8   2        0.29        0.69      0.25 o 
  -7   9   2       13.43       14.53      0.68 o 
  -6   9   2       44.97       43.38      1.47 o 
  -5   9   2       12.20       11.60      0.61 o 
  -4   9   2        0.11        0.29      0.17 o 
  -3   9   2       51.31       53.05      1.31 o 
  -2   9   2     1231.45     1204.22     31.67 o 
  -1   9   2       61.09       63.84      1.69 o 
   0   9   2      330.77      306.31      6.71 o 
   1   9   2      218.15      234.04      8.55 o 
   2   9   2      468.86      476.71     12.05 o 
   3   9   2        6.35        6.65      0.52 o 
   4   9   2       60.08       63.62      2.22 o 
   5   9   2       76.77       67.91      2.34 o 
   6   9   2        9.05        8.42      0.75 o 
   7   9   2       25.18       32.47      1.20 o 
  -6  10   2       75.04       84.36      3.01 o 
  -5  10   2       31.53       39.29      1.73 o 
  -4  10   2       36.50       41.87      1.05 o 
  -3  10   2       13.48       16.61      0.43 o 
  -2  10   2      411.88      385.43      4.70 o 
  -1  10   2      310.11      296.61      5.94 o 
   0  10   2       99.30      102.01      2.97 o 
   1  10   2       68.34       68.59      1.49 o 
   2  10   2      229.62      211.84      4.32 o 
   3  10   2       61.71       54.28      1.52 o 
   4  10   2      116.88      123.99      3.73 o 
   5  10   2        0.18        0.00      0.30 o 
   6  10   2       67.35       68.87      1.81 o 
  -4  11   2        0.74        1.55      0.53 o 
  -3  11   2       90.95       96.83      2.00 o 
  -2  11   2      141.62      150.09      2.35 o 
  -1  11   2        0.31        0.65      0.13 o 
   0  11   2       44.88       44.14      0.78 o 
   1  11   2       28.00       25.23      0.68 o 
   2  11   2        2.97        2.59      0.33 o 
   3  11   2      136.35      135.14      2.85 o 
   4  11   2       10.14        8.82      0.53 o 
   5  11   2      192.49      199.28      6.77 o 
  -4  12   2       70.58       73.08      2.86 o 
  -3  12   2       20.80       24.02      0.90 o 
  -2  12   2      190.93      178.19      4.78 o 
  -1  12   2      395.10      394.35      5.67 o 
   0  12   2       74.64       80.40      1.60 o 
   1  12   2       35.08       33.98      0.81 o 
   2  12   2        7.38        5.95      0.33 o 
   3  12   2        1.44        3.76      0.25 o 
  -2  13   2       96.64      101.37      4.06 o 
  -1  13   2      103.16      115.47      3.19 o 
   0  13   2       26.84       26.71      0.73 o 
   1  13   2        6.05        3.92      0.28 o 
   2  13   2       35.31       37.14      1.20 o 
  -9   1   3      252.40      265.27      7.10 o 
  -8   1   3       91.94       87.05      1.43 o 
  -7   1   3        0.01        0.29      0.24 o 
  -6   1   3        9.84       10.52      0.58 o 
  -5   1   3       33.53       32.99      1.24 o 
  -4   1   3     1036.20     1097.99     41.35 o 
  -3   1   3     2520.51     2543.34     80.78 o 
  -2   1   3      726.05      711.32     52.92 o 
  -1   1   3       40.78       53.36      2.38 o 
   0   1   3        4.28        3.35      0.36 o 
   1   1   3      400.88      452.00     19.40 o 
   2   1   3     1360.91     1436.14     86.71 o 
   3   1   3      335.62      359.90     11.99 o 
   4   1   3      716.72      693.87     28.42 o 
   5   1   3        8.08        7.00      0.64 o 
   6   1   3       17.93       24.98      1.66 o 
   7   1   3        0.98        2.08      0.62 o 
   8   1   3      305.83      303.89      5.42 o 
   9   1   3        0.21        0.58      0.24 o 
  -9   2   3       11.03       11.35      0.46 o 
  -8   2   3        0.01        0.20      0.10 o 
  -7   2   3       39.77       32.99      1.18 o 
  -6   2   3      172.32      173.67      4.30 o 
  -5   2   3      221.95      226.75     14.56 o 
  -4   2   3       94.73      100.50      3.27 o 
  -3   2   3        6.68        9.81      0.87 o 
  -2   2   3      209.68      234.55      7.14 o 
  -1   2   3      738.98      797.08     31.88 o 
   0   2   3     2566.92     2450.50    226.70 o 
   1   2   3     6716.05     7373.00    445.27 o 
   2   2   3      221.72      181.71      6.87 o 
   3   2   3      887.89      956.90     31.48 o 
   4   2   3     1355.87     1386.04     63.60 o 
   5   2   3       49.45       54.68      3.23 o 
   6   2   3      957.32      971.43     21.06 o 
   7   2   3        4.26        2.27      0.22 o 
   8   2   3       87.10       88.55      1.57 o 
   9   2   3        0.76        1.44      0.30 o 
  -9   3   3       21.76       20.88      0.63 o 
  -8   3   3      546.12      509.45      7.79 o 
  -7   3   3       69.78       68.18      1.21 o 
  -6   3   3      234.32      250.80      6.08 o 
  -5   3   3      783.88      770.30     28.64 o 
  -4   3   3       37.10       34.29      1.16 o 
  -3   3   3     2741.39     2891.89     81.36 o 
  -2   3   3      636.18      633.57     14.57 o 
  -1   3   3     1128.12     1101.89     33.17 o 
   0   3   3      461.50      458.47     39.21 o 
   1   3   3       17.92       25.21      0.97 o 
   2   3   3     1428.76     1543.15     45.12 o 
   3   3   3       46.00       59.53      2.05 o 
   4   3   3      314.15      318.60     10.17 o 
   5   3   3       18.59       18.26      1.88 o 
   6   3   3      467.24      438.53     11.76 o 
   7   3   3      301.69      295.06      5.60 o 
   8   3   3       58.02       52.87      1.33 o 
   9   3   3       17.33       20.98      0.74 o 
  -9   4   3       23.80       25.06      0.69 o 
  -8   4   3       11.09       12.78      0.45 o 
  -7   4   3      705.33      633.44      9.21 o 
  -6   4   3       20.45       16.33      0.78 o 
  -5   4   3      749.23      789.17     18.03 o 
  -4   4   3      560.33      594.40     16.23 o 
  -3   4   3       10.79       16.32      0.77 o 
  -2   4   3      264.68      301.63      7.48 o 
  -1   4   3       13.71       15.92      1.08 o 
   0   4   3      741.03      796.01     17.50 o 
   1   4   3     3381.95     3493.51     89.85 o 
   2   4   3      192.68      213.09      6.47 o 
   3   4   3      324.22      332.93     15.67 o 
   4   4   3      713.52      722.44     33.37 o 
   5   4   3      423.07      408.43     17.10 o 
   6   4   3      102.33      104.12      3.81 o 
   7   4   3       74.16       69.00      1.30 o 
   8   4   3        0.01       -0.01      0.16 o 
  -8   5   3       15.30       15.27      0.48 o 
  -7   5   3        0.83        0.70      0.28 o 
  -6   5   3      193.34      175.56      3.70 o 
  -5   5   3        0.43        0.41      0.23 o 
  -4   5   3       40.54       39.25      1.13 o 
  -3   5   3      160.73      187.23      4.68 o 
  -2   5   3      605.97      666.67     16.88 o 
  -1   5   3       54.12       79.09      1.85 o 
   0   5   3       60.84       50.45      1.52 o 
   1   5   3      240.56      241.93      6.26 o 
   2   5   3      614.52      683.80     23.03 o 
   3   5   3      204.53      226.40      7.00 o 
   4   5   3     1169.19     1131.59     52.09 o 
   5   5   3        1.91        1.50      0.43 o 
   6   5   3      453.72      396.19     18.46 o 
   7   5   3        5.07        5.58      0.32 o 
   8   5   3       80.39       90.23      2.55 o 
  -8   6   3       59.33       58.03      1.58 o 
  -7   6   3      369.19      336.71      5.85 o 
  -6   6   3       33.62       21.59      0.85 o 
  -5   6   3      316.46      295.36      5.98 o 
  -4   6   3       17.98       19.77      0.61 o 
  -3   6   3      600.69      612.12     12.32 o 
  -2   6   3      369.04      383.60     16.95 o 
  -1   6   3      150.30      149.56      3.85 o 
   0   6   3       20.24       29.08      3.38 o 
   1   6   3      970.90     1112.75     37.34 o 
   2   6   3      175.77      174.98      5.12 o 
   3   6   3        0.48        1.88      0.35 o 
   4   6   3       81.56       79.89      3.13 o 
   6   6   3      388.73      368.20     17.25 o 
   7   6   3        1.16        1.33      0.36 o 
   8   6   3      276.68      281.48     10.39 o 
  -8   7   3      135.39      133.45      4.51 o 
  -7   7   3       48.10       42.43      1.43 o 
  -6   7   3      146.81      136.35      3.19 o 
  -5   7   3      320.78      285.95      6.37 o 
  -4   7   3       61.43       53.31      1.23 o 
  -3   7   3       12.39        9.62      0.37 o 
  -2   7   3      228.94      242.09      4.97 o 
  -1   7   3      117.46      115.20      2.74 o 
   0   7   3        4.14        4.11      0.31 o 
   1   7   3        1.00        1.00      0.26 o 
   2   7   3       38.50       29.27      2.00 o 
   3   7   3      203.72      206.44      5.63 o 
   4   7   3      509.33      478.40     16.20 o 
   6   7   3        1.43        0.45      0.30 o 
   7   7   3      265.18      277.92      9.33 o 
  -7   8   3       55.74       57.13      2.26 o 
  -6   8   3       14.45       17.68      0.75 o 
  -5   8   3      397.64      390.67      7.68 o 
  -4   8   3        0.35        0.37      0.17 o 
  -3   8   3        1.95        5.29      0.67 o 
  -2   8   3       70.26       77.14      1.91 o 
  -1   8   3      115.00      101.78      2.49 o 
   0   8   3      161.25      174.01      3.96 o 
   1   8   3        6.44       11.03      0.51 o 
   2   8   3        0.88        2.49      0.30 o 
   3   8   3      518.08      474.35      9.38 o 
   4   8   3       94.65      100.03      3.28 o 
   5   8   3      103.33       96.09      4.06 o 
   6   8   3      230.25      227.99      5.84 o 
   7   8   3       17.32       17.83      0.98 o 
  -7   9   3       68.13       60.21      1.95 o 
  -6   9   3       80.48       82.41      2.42 o 
  -5   9   3        4.38        5.85      0.46 o 
  -4   9   3      426.46      415.73      9.64 o 
  -3   9   3       66.26       54.95      1.23 o 
  -2   9   3       32.61       42.84      1.05 o 
  -1   9   3       84.62       88.37      2.23 o 
   0   9   3      379.32      364.35     10.20 o 
   1   9   3        9.31       11.15      0.46 o 
   2   9   3     1679.05     1543.45     32.93 o 
   3   9   3       14.72       11.80      0.66 o 
   4   9   3       14.01       21.91      1.00 o 
   5   9   3      105.73       94.14      3.76 o 
   6   9   3        5.80        6.61      0.60 o 
  -6  10   3       27.15       33.52      1.35 o 
  -5  10   3      174.65      184.13      5.06 o 
  -4  10   3        6.81        4.82      0.50 o 
  -3  10   3        0.84        1.61      0.16 o 
  -2  10   3        0.17        0.48      0.14 o 
  -1  10   3      536.71      536.96      8.92 o 
   0  10   3        0.01        1.32      0.24 o 
   1  10   3       59.68       52.22      1.09 o 
   2  10   3       44.49       37.78      1.18 o 
   3  10   3       22.15       17.38      0.56 o 
   4  10   3        2.58        3.51      0.36 o 
   5  10   3       43.03       43.29      1.80 o 
   6  10   3        3.28        5.46      0.28 o 
  -5  11   3      117.76      131.47      5.11 o 
  -4  11   3       43.19       42.39      1.95 o 
  -3  11   3        5.85        5.00      0.36 o 
  -2  11   3        4.97        3.53      0.23 o 
  -1  11   3        5.09        7.16      0.31 o 
   0  11   3        0.10        0.38      0.18 o 
   1  11   3        5.71        7.45      0.56 o 
   2  11   3      158.85      144.77      2.82 o 
   3  11   3       49.40       51.77      1.29 o 
   4  11   3        1.15        0.30      0.30 o 
   5  11   3       39.97       44.05      1.65 o 
  -4  12   3        5.93        6.16      0.60 o 
  -3  12   3        6.44        7.10      0.47 o 
  -2  12   3        1.01        0.99      0.26 o 
  -1  12   3      103.93      110.92      2.47 o 
   0  12   3      211.65      230.68      4.21 o 
   1  12   3       29.26       35.95      0.84 o 
   2  12   3       28.52       23.96      0.77 o 
   3  12   3        7.85        8.11      0.34 o 
  -2  13   3       32.53       35.18      1.65 o 
  -1  13   3        0.05        1.86      0.53 o 
   0  13   3       52.99       55.59      1.28 o 
   1  13   3        0.19        0.30      0.12 o 
   2  13   3      512.12      537.53     19.33 o 
  -9   0   4       76.40       86.59      1.94 o 
  -8   0   4     1373.75     1397.77     25.54 o 
  -7   0   4      296.12      255.22     25.22 o 
  -6   0   4      234.52      226.02      7.98 o 
  -5   0   4      166.43      112.69      6.02 o 
  -4   0   4      269.33      258.57     14.31 o 
  -3   0   4     1723.01     1777.01    101.67 o 
  -2   0   4       47.15       43.98      2.01 o 
  -1   0   4      663.92      654.77     26.30 o 
   0   0   4     1540.79     1493.97     90.35 o 
   1   0   4     3195.20     3102.53    187.58 o 
   3   0   4      869.62      949.39     44.82 o 
   5   0   4      304.62      329.77     16.26 o 
   6   0   4       36.36       25.11      1.33 o 
   7   0   4      255.53      237.97      6.17 o 
   8   0   4       12.06       13.01      0.68 o 
   9   0   4        0.25        0.45      0.30 o 
  -9   1   4      393.58      393.35      7.97 o 
  -8   1   4      137.97      156.56      2.92 o 
  -7   1   4       14.16       13.85      0.61 o 
  -6   1   4      110.64      114.47      3.53 o 
  -5   1   4       54.74       55.64      2.37 o 
  -4   1   4     2484.29     2525.44     76.47 o 
  -3   1   4      181.31      164.47      4.63 o 
  -2   1   4      664.52      728.07     26.77 o 
  -1   1   4     1224.57     1199.99     47.83 o 
   0   1   4       26.84       20.35      1.95 o 
   1   1   4       13.82       16.18      0.90 o 
   3   1   4      627.52      703.52     34.37 o 
   4   1   4      257.65      245.47      9.46 o 
   5   1   4      112.19      137.10      3.45 o 
   6   1   4        0.23        0.75      0.35 o 
   7   1   4      180.02      163.00      2.76 o 
   8   1   4        7.84        6.43      0.38 o 
   9   1   4        2.78        6.76      0.43 o 
  -9   2   4       10.91       12.25      0.49 o 
  -8   2   4      129.43      136.15      2.18 o 
  -7   2   4       19.79       14.60      0.57 o 
  -6   2   4      146.01      144.63      3.67 o 
  -5   2   4        0.00        0.64      0.38 o 
  -4   2   4       97.55      114.88      2.79 o 
  -3   2   4      334.39      366.59      9.58 o 
  -2   2   4     1125.52     1126.15     21.96 o 
  -1   2   4      389.72      424.54     17.17 o 
   0   2   4      223.33      232.80      9.46 o 
   1   2   4      491.18      456.38     27.96 o 
   2   2   4     2205.13     2347.38     48.33 o 
   3   2   4     3251.79     3340.57     72.94 o 
   4   2   4        2.88        2.45      0.35 o 
   5   2   4     1663.63     1615.69     50.27 o 
   6   2   4       94.50       78.89      2.35 o 
   7   2   4       23.74       20.74      0.56 o 
   8   2   4       73.51       78.42      1.61 o 
  -9   3   4      107.69      118.79      2.58 o 
  -8   3   4      179.80      168.30      2.60 o 
  -7   3   4      438.23      405.77      6.02 o 
  -6   3   4      169.31      172.33      4.27 o 
  -5   3   4       14.29       15.90      0.62 o 
  -4   3   4      493.23      549.16     13.39 o 
  -3   3   4        0.12        0.21      0.19 o 
  -2   3   4       23.36       23.97      0.98 o 
  -1   3   4      854.67      875.57     28.87 o 
   0   3   4      173.87      194.07      5.06 o 
   1   3   4     1363.67     1424.61     41.64 o 
   2   3   4       13.85        7.37      0.33 o 
   3   3   4     1639.40     1682.41     42.10 o 
   4   3   4       23.72       25.98      0.97 o 
   5   3   4       75.50       70.94      1.90 o 
   6   3   4      174.76      175.07      9.48 o 
   7   3   4      108.11      101.70      2.15 o 
   8   3   4      209.40      234.93      4.89 o 
  -9   4   4        7.63        8.27      0.35 o 
  -8   4   4       18.12       19.06      0.57 o 
  -7   4   4      235.73      211.95      3.25 o 
  -6   4   4      197.31      179.72      5.16 o 
  -5   4   4       18.16       18.62      1.30 o 
  -4   4   4        4.82        4.58      0.38 o 
  -3   4   4       54.64       72.43      2.40 o 
  -2   4   4      349.70      363.25      7.27 o 
  -1   4   4      580.93      588.01     12.08 o 
   0   4   4     2421.45     2517.08     47.97 o 
   1   4   4      503.26      534.88     11.31 o 
   2   4   4     1715.23     1730.27     36.38 o 
   3   4   4     1679.52     1796.70     52.69 o 
   4   4   4      951.34      950.49     43.86 o 
   5   4   4      765.59      804.63     21.13 o 
   6   4   4       89.89       86.62      2.47 o 
   7   4   4       73.16       75.52      1.67 o 
   8   4   4       93.91      100.54      2.23 o 
  -8   5   4        0.59        0.70      0.17 o 
  -7   5   4       16.54       14.44      0.49 o 
  -6   5   4       26.58       29.37      0.84 o 
  -5   5   4       23.04       24.85      0.76 o 
  -4   5   4       34.60       32.22      0.82 o 
  -3   5   4      186.24      174.92      6.02 o 
  -2   5   4      165.84      162.61      3.90 o 
  -1   5   4      811.96      874.15     19.79 o 
   0   5   4        3.66        4.18      0.34 o 
   1   5   4        2.33        4.03      0.40 o 
   2   5   4     2088.57     2273.29     75.73 o 
   3   5   4        4.01        9.17      0.90 o 
   4   5   4      176.12      172.26      8.58 o 
   5   5   4      268.38      248.89      9.56 o 
   6   5   4      501.17      513.34     11.96 o 
   7   5   4        0.17        0.45      0.32 o 
   8   5   4      102.99      113.25      4.36 o 
  -8   6   4       77.23       78.03      2.12 o 
  -7   6   4      302.13      284.25      4.72 o 
  -6   6   4       49.82       49.66      0.99 o 
  -5   6   4      267.52      255.17      5.73 o 
  -4   6   4       78.86       70.10      1.53 o 
  -3   6   4       24.63       31.58      1.25 o 
  -2   6   4      105.62       92.27      2.86 o 
  -1   6   4       83.22       67.17      1.91 o 
   0   6   4      680.48      739.83     20.80 o 
   1   6   4       23.72       26.27      1.21 o 
   2   6   4        1.38        4.05      0.60 o 
   3   6   4        5.41        5.63      0.49 o 
   4   6   4     1439.58     1488.42     68.53 o 
   5   6   4      358.54      353.77     17.47 o 
   6   6   4       10.34        9.62      0.75 o 
   7   6   4        1.46        1.53      0.25 o 
   8   6   4      254.35      236.74      8.58 o 
  -8   7   4        6.49        6.31      0.45 o 
  -7   7   4      145.40      144.10      3.30 o 
  -6   7   4       23.18       17.04      0.62 o 
  -5   7   4      653.29      628.16     12.63 o 
  -4   7   4      185.28      188.88      3.92 o 
  -3   7   4        4.53        6.50      0.33 o 
  -2   7   4        5.22        4.20      0.36 o 
  -1   7   4       27.75       31.43      0.94 o 
   0   7   4       17.47       19.62      0.91 o 
   1   7   4      125.27      124.32      4.79 o 
   2   7   4       78.26       91.49      2.29 o 
   3   7   4      315.02      295.30      6.75 o 
   4   7   4     1151.81     1023.42     47.36 o 
   5   7   4      158.51      155.39      5.72 o 
   6   7   4      735.68      719.07     23.85 o 
   7   7   4      170.69      170.88      3.79 o 
  -7   8   4       26.15       23.00      1.20 o 
  -6   8   4       40.70       32.81      0.94 o 
  -5   8   4        3.39        3.78      0.32 o 
  -4   8   4      156.59      162.07      3.18 o 
  -3   8   4      157.96      157.75      4.21 o 
  -2   8   4       50.91       52.01      1.60 o 
  -1   8   4        2.40        1.37      0.26 o 
   0   8   4      151.40      152.61      3.24 o 
   1   8   4       78.89       73.26      2.03 o 
   2   8   4        9.63        5.93      0.37 o 
   3   8   4      165.31      164.26      3.91 o 
   4   8   4       11.13       11.42      0.90 o 
   5   8   4      382.81      387.73     14.46 o 
   6   8   4       14.75       13.50      0.83 o 
   7   8   4       90.58       93.99      4.36 o 
  -6   9   4       11.48       16.09      1.13 o 
  -5   9   4        8.39        5.72      0.37 o 
  -4   9   4      213.00      217.97      4.40 o 
  -3   9   4       76.63       75.11      1.16 o 
  -2   9   4       64.89       70.84      1.41 o 
  -1   9   4      326.17      312.78      7.67 o 
   0   9   4       99.57      112.02      3.05 o 
   1   9   4        5.77        6.62      0.36 o 
   2   9   4      118.27      139.02      3.27 o 
   3   9   4       81.81       78.39      2.25 o 
   4   9   4      205.23      210.17      6.10 o 
   5   9   4       36.83       30.51      1.50 o 
   6   9   4       45.72       42.90      1.36 o 
  -6  10   4      360.66      383.78     12.66 o 
  -5  10   4      377.13      363.57     12.05 o 
  -4  10   4      155.90      150.30      2.86 o 
  -3  10   4      126.76      116.14      1.80 o 
  -2  10   4       77.08       81.32      1.30 o 
  -1  10   4       30.19       37.84      0.61 o 
   0  10   4      321.26      299.65      4.02 o 
   1  10   4      227.75      211.06      3.39 o 
   2  10   4       88.17       84.15      1.95 o 
   3  10   4       36.00       35.55      0.90 o 
   4  10   4       28.25       27.47      0.90 o 
   5  10   4        1.27        2.20      0.32 o 
  -5  11   4       78.10       99.70      3.91 o 
  -4  11   4       11.51       13.08      0.90 o 
  -3  11   4       17.58       30.37      1.54 o 
  -2  11   4      159.04      170.54      2.96 o 
  -1  11   4      212.64      202.89      3.01 o 
   0  11   4       10.61        9.79      0.35 o 
   1  11   4      218.12      223.48      3.43 o 
   2  11   4      127.64      145.06      2.80 o 
   3  11   4        5.10        6.61      0.33 o 
   4  11   4      114.60      115.21      4.06 o 
   5  11   4       39.41       44.98      1.22 o 
  -4  12   4       27.13       27.21      1.20 o 
  -3  12   4        2.65        4.49      0.53 o 
  -2  12   4       21.45       23.51      1.05 o 
  -1  12   4      129.74      126.05      2.24 o 
   0  12   4      548.31      515.92      9.14 o 
   1  12   4      304.23      300.91      5.44 o 
   2  12   4        7.04        7.38      0.34 o 
   3  12   4        3.28        3.59      0.30 o 
  -1  13   4       26.33       33.99      1.11 o 
   0  13   4        1.64        1.90      0.22 o 
   1  13   4        0.01        0.23      0.16 o 
  -9   1   5        0.39        0.50      0.17 o 
  -8   1   5       50.02       48.07      0.93 o 
  -7   1   5      281.30      274.15      7.22 o 
  -6   1   5        0.95        4.21      0.90 o 
  -5   1   5      135.91      135.60      4.02 o 
  -4   1   5        4.05        7.09      0.38 o 
  -3   1   5      149.16      150.19      3.73 o 
  -2   1   5       97.86      102.82      2.40 o 
  -1   1   5       45.40       53.94      1.60 o 
   0   1   5      810.79      865.71     28.84 o 
   1   1   5      734.94      771.39     33.09 o 
   2   1   5     1164.00     1205.14     25.28 o 
   3   1   5     2214.28     2232.81     66.23 o 
   4   1   5      832.49      876.36     22.26 o 
   5   1   5       76.59       71.03      1.92 o 
   6   1   5      671.65      597.56     14.86 o 
   7   1   5      371.65      369.68      7.49 o 
   8   1   5       48.25       50.03      1.13 o 
   9   1   5       48.20       52.02      2.10 o 
  -9   2   5       58.08       59.55      1.39 o 
  -8   2   5      326.80      310.01      8.32 o 
  -7   2   5     1238.85     1135.18     44.33 o 
  -6   2   5       14.41       12.33      0.96 o 
  -5   2   5        5.71        6.24      0.64 o 
  -4   2   5      313.67      314.88     13.36 o 
  -3   2   5      583.21      649.97     23.36 o 
  -2   2   5      234.03      226.28      5.08 o 
  -1   2   5      441.01      442.07     14.24 o 
   0   2   5      483.86      518.69     13.72 o 
   1   2   5     1240.12     1210.15     28.22 o 
   2   2   5      720.96      801.51     20.20 o 
   3   2   5      704.35      758.73     19.27 o 
   4   2   5        2.01        2.45      0.83 o 
   5   2   5      269.33      290.13      7.40 o 
   6   2   5      192.87      195.14      5.22 o 
   7   2   5      178.82      172.99      2.89 o 
   8   2   5       36.54       35.94      1.01 o 
  -9   3   5       43.30       54.91      1.27 o 
  -8   3   5      524.08      544.50     10.73 o 
  -7   3   5       83.25       80.32      2.15 o 
  -6   3   5       75.05       77.00      2.51 o 
  -5   3   5        2.18        2.02      0.35 o 
  -4   3   5      300.99      275.38      7.91 o 
  -3   3   5      335.32      336.21     10.69 o 
  -2   3   5     1497.27     1583.17     34.18 o 
  -1   3   5     1232.79     1175.63     32.76 o 
   0   3   5        0.02        0.72      0.30 o 
   1   3   5      242.41      232.25      5.64 o 
   2   3   5      468.10      454.73     13.20 o 
   3   3   5      284.41      300.28      7.80 o 
   4   3   5      141.73      148.61      4.88 o 
   5   3   5        3.36        2.60      0.61 o 
   6   3   5     1821.25     1791.09     39.33 o 
   7   3   5      307.28      306.08      6.37 o 
   8   3   5      131.53      136.47      3.61 o 
  -8   4   5        8.71        9.35      0.61 o 
  -7   4   5        0.01        0.44      0.19 o 
  -6   4   5      139.45      144.52      4.23 o 
  -5   4   5       68.64       63.95      1.83 o 
  -4   4   5        5.64        5.87      0.49 o 
  -3   4   5      449.77      483.07     12.03 o 
  -2   4   5      565.70      606.17     14.28 o 
  -1   4   5       78.20       95.09      2.27 o 
   0   4   5     2118.74     2371.66     53.37 o 
   1   4   5        3.98        8.90      0.45 o 
   2   4   5      682.57      772.09     17.38 o 
   3   4   5       46.03       59.62      2.48 o 
   4   4   5      152.37      166.61      5.35 o 
   5   4   5      195.79      195.60     10.08 o 
   6   4   5      788.86      762.25     12.14 o 
   7   4   5      187.40      199.01      3.85 o 
   8   4   5      152.62      169.82      3.56 o 
  -8   5   5      140.49      153.62      3.18 o 
  -7   5   5      245.97      233.19      3.78 o 
  -6   5   5        0.04        0.69      0.20 o 
  -5   5   5       39.47       40.32      1.19 o 
  -4   5   5        0.08        1.91      0.46 o 
  -3   5   5      934.61      910.52     25.97 o 
  -2   5   5      342.90      364.31      8.49 o 
  -1   5   5       56.04       49.82      1.59 o 
   0   5   5      304.05      319.58      7.45 o 
   1   5   5       16.74       19.69      0.69 o 
   2   5   5        7.56        5.24      0.60 o 
   3   5   5      479.08      481.67     23.22 o 
   4   5   5      212.03      201.49     10.23 o 
   5   5   5      121.74      110.99      6.17 o 
   6   5   5      113.37      109.24      2.59 o 
   7   5   5       73.14       83.74      3.46 o 
   8   5   5       38.42       38.78      1.65 o 
  -8   6   5       15.05       13.38      0.58 o 
  -7   6   5        0.01        0.77      0.17 o 
  -6   6   5     1000.41      866.58     18.59 o 
  -5   6   5       45.52       37.18      1.11 o 
  -4   6   5       30.71       30.57      0.88 o 
  -3   6   5       99.57       95.99      2.13 o 
  -2   6   5       97.62       95.05      3.06 o 
  -1   6   5        8.59       10.51      0.53 o 
   0   6   5      802.47      819.54     28.03 o 
   1   6   5       66.71       57.99      2.44 o 
   2   6   5      269.29      305.02     10.62 o 
   4   6   5      312.28      306.70     15.21 o 
   5   6   5       17.40       18.49      1.65 o 
   6   6   5       94.04       89.55      2.67 o 
   7   6   5      282.36      273.77      7.84 o 
   8   6   5       45.57       45.70      1.80 o 
  -7   7   5       11.01       13.92      0.72 o 
  -6   7   5       11.32        9.16      0.36 o 
  -5   7   5      103.90      110.04      2.27 o 
  -4   7   5      489.00      424.58      9.72 o 
  -3   7   5       67.21       66.58      1.54 o 
  -2   7   5        0.27        1.45      0.52 o 
  -1   7   5      423.23      393.64      7.90 o 
   0   7   5        3.10        5.73      0.35 o 
   1   7   5      158.62      144.03      3.36 o 
   2   7   5      122.90      115.10      2.52 o 
   5   7   5      187.42      175.42      6.32 o 
   6   7   5        4.38        5.87      0.50 o 
   7   7   5        5.95        6.55      0.53 o 
  -7   8   5        0.61        0.25      0.17 o 
  -6   8   5      745.92      687.23     18.10 o 
  -5   8   5        1.54        2.19      0.38 o 
  -4   8   5      688.07      633.34     11.31 o 
  -3   8   5        5.46        6.75      0.38 o 
  -2   8   5      281.09      258.65      7.60 o 
  -1   8   5      228.59      211.74      5.71 o 
   0   8   5       52.56       38.99      1.03 o 
   1   8   5      230.49      203.58      4.64 o 
   2   8   5        9.74       17.99      0.70 o 
   3   8   5        0.12        1.45      0.84 o 
   4   8   5      364.65      370.72     10.55 o 
   5   8   5        0.09        0.27      0.25 o 
   6   8   5       49.13       39.19      1.15 o 
   7   8   5       28.43       22.21      0.83 o 
  -6   9   5      175.42      191.70      6.62 o 
  -5   9   5       45.29       45.40      1.65 o 
  -4   9   5      249.82      252.25      4.37 o 
  -3   9   5       74.98       70.59      1.24 o 
  -2   9   5       31.32       27.82      0.76 o 
  -1   9   5       10.42       13.95      0.69 o 
   0   9   5      588.91      552.36     18.01 o 
   1   9   5      242.18      223.06      5.82 o 
   2   9   5       24.68       26.20      0.95 o 
   3   9   5       48.91       60.75      2.02 o 
   4   9   5        4.71        7.31      0.50 o 
   5   9   5        0.33        0.39      0.19 o 
   6   9   5       19.58       17.44      0.72 o 
  -5  10   5       24.30       24.68      0.75 o 
  -4  10   5      415.39      420.05      8.03 o 
  -3  10   5       30.19       28.12      0.96 o 
  -2  10   5       69.23       72.35      1.26 o 
  -1  10   5      101.66       87.61      1.27 o 
   0  10   5      291.36      275.72      4.30 o 
   1  10   5      243.46      230.62      3.67 o 
   2  10   5       37.92       56.98      1.42 o 
   3  10   5       19.74       21.71      0.62 o 
   4  10   5      102.37      105.66      2.82 o 
   5  10   5        1.07        4.81      0.75 o 
  -5  11   5        0.85        1.35      0.30 o 
  -4  11   5       17.56       13.37      0.72 o 
  -3  11   5       44.01       37.75      0.99 o 
  -2  11   5       45.24       44.53      0.87 o 
  -1  11   5      196.16      200.93      3.51 o 
   0  11   5        1.32        3.39      0.33 o 
   1  11   5        3.07        4.22      0.25 o 
   2  11   5       61.61       67.75      1.39 o 
   3  11   5        0.19        0.84      0.30 o 
   4  11   5        7.37        8.42      0.60 o 
  -3  12   5       74.39       75.65      2.42 o 
  -2  12   5       47.68       46.04      1.62 o 
  -1  12   5       28.24       31.40      0.69 o 
   0  12   5      320.06      347.54      6.23 o 
   1  12   5       18.52       17.61      0.53 o 
   2  12   5       23.87       28.23      0.88 o 
   3  12   5       34.26       30.06      1.50 o 
  -9   0   6      471.10      503.23     18.10 o 
  -8   0   6        3.25        3.91      0.43 o 
  -7   0   6     1104.00     1124.38     24.24 o 
  -6   0   6     4491.62     4008.63    187.70 o 
  -5   0   6     1577.27     1582.61     74.54 o 
  -4   0   6      288.67      212.48     10.54 o 
  -3   0   6      101.62      103.23      4.13 o 
  -2   0   6     8183.49     8711.41    209.33 o 
  -1   0   6     9183.75     9409.32    358.45 o 
   0   0   6      603.51      701.86     21.80 o 
   1   0   6      898.22      896.30     21.08 o 
   2   0   6     2816.86     2975.81     93.01 o 
   3   0   6      154.49      164.84     13.24 o 
   4   0   6       93.93      109.99      5.04 o 
   5   0   6      117.29      139.10      4.66 o 
   6   0   6       85.77       69.97      2.67 o 
   7   0   6        6.55        8.84      0.68 o 
   8   0   6       73.04       66.91      2.71 o 
  -9   1   6      382.71      403.29      8.17 o 
  -8   1   6       96.46      103.14      1.96 o 
  -7   1   6      309.28      322.11      5.79 o 
  -6   1   6      176.23      180.54      6.60 o 
  -5   1   6      160.29      181.27      6.49 o 
  -3   1   6      985.21     1004.65     25.64 o 
  -2   1   6      112.46       99.47      2.21 o 
  -1   1   6     2359.38     2483.45     51.19 o 
   0   1   6      127.19      124.80      2.62 o 
   1   1   6      933.66      914.21     15.66 o 
   2   1   6      287.46      294.64      6.40 o 
   3   1   6      914.62     1036.70     21.97 o 
   4   1   6      756.67      795.92     16.93 o 
   5   1   6        7.39        5.35      0.43 o 
   6   1   6       20.48       18.47      0.61 o 
   7   1   6      227.44      199.09      5.71 o 
   8   1   6      149.19      160.52      4.09 o 
  -9   2   6      103.64      113.72      3.16 o 
  -8   2   6        0.10        0.15      0.11 o 
  -7   2   6      187.66      175.64      3.30 o 
  -6   2   6      617.65      647.66     21.97 o 
  -5   2   6        2.38        3.57      0.53 o 
  -4   2   6       72.83       93.55      3.37 o 
  -3   2   6      798.07      810.46     21.90 o 
  -2   2   6      667.24      735.00     16.02 o 
  -1   2   6      921.12      986.39     21.19 o 
   0   2   6      594.67      599.03     21.70 o 
   1   2   6      486.25      551.22     10.70 o 
   2   2   6        7.55        6.58      0.61 o 
   3   2   6       72.45       62.79      1.58 o 
   4   2   6       28.89       38.13      1.35 o 
   5   2   6       98.12       99.51      2.94 o 
   6   2   6      252.63      235.08      4.30 o 
   7   2   6      277.39      263.35      8.30 o 
   8   2   6       10.78       15.49      0.74 o 
  -9   3   6        0.76        0.68      0.23 o 
  -8   3   6      550.95      577.43     11.37 o 
  -7   3   6        0.47        0.46      0.18 o 
  -6   3   6       41.43       41.56      4.36 o 
  -5   3   6        1.97        2.33      0.43 o 
  -4   3   6       36.64       32.11      1.11 o 
  -3   3   6      285.20      286.75     13.22 o 
  -2   3   6        0.75        0.79      0.34 o 
  -1   3   6       74.75       71.63      1.63 o 
   0   3   6      312.13      341.47      8.72 o 
   1   3   6       29.89       34.98      0.93 o 
   2   3   6       32.44       36.92      1.30 o 
   3   3   6      135.00      159.42      4.89 o 
   4   3   6      163.48      156.37      5.87 o 
   5   3   6      742.01      779.81     23.61 o 
   6   3   6      185.44      171.36      3.24 o 
   7   3   6      150.72      162.23      3.05 o 
   8   3   6       82.59       78.34      3.01 o 
  -8   4   6       22.22       26.92      0.75 o 
  -7   4   6        1.29        2.19      0.22 o 
  -6   4   6       44.00       51.84      1.63 o 
  -5   4   6      280.75      291.90      8.05 o 
  -4   4   6      207.72      204.23      6.02 o 
  -3   4   6        0.06        0.19      0.19 o 
  -2   4   6        7.13        4.98      0.35 o 
  -1   4   6      215.03      213.19      5.50 o 
   0   4   6      196.49      225.21      5.30 o 
   1   4   6       19.21       23.70      0.91 o 
   2   4   6       50.06       47.00      1.31 o 
   3   4   6        8.08       11.61      0.59 o 
   4   4   6     1915.37     1847.54     55.02 o 
   5   4   6      561.71      580.69     28.05 o 
   6   4   6        8.68       13.43      0.61 o 
   7   4   6        2.86        3.99      0.44 o 
   8   4   6       97.70      105.42      3.76 o 
  -8   5   6       14.54       17.27      0.57 o 
  -7   5   6        4.37        2.66      0.27 o 
  -6   5   6       23.48       21.36      0.59 o 
  -5   5   6      379.59      360.75      7.23 o 
  -4   5   6      332.70      315.24      8.53 o 
  -3   5   6      142.48      143.41      3.39 o 
  -2   5   6       52.43       48.70      1.41 o 
  -1   5   6       58.76       72.20      1.93 o 
   0   5   6     2349.44     2148.81     79.05 o 
   1   5   6      117.98      109.25      3.10 o 
   2   5   6      136.38      153.96      4.27 o 
   3   5   6       42.58       35.48      2.41 o 
   4   5   6      339.43      330.85     16.26 o 
   5   5   6       92.59      106.16      5.86 o 
   6   5   6      389.20      382.69      8.31 o 
   7   5   6       19.28       23.45      1.35 o 
  -8   6   6       11.47       15.66      0.49 o 
  -7   6   6       30.61       32.72      1.18 o 
  -6   6   6       15.41       23.60      0.69 o 
  -5   6   6      170.32      150.07      4.77 o 
  -4   6   6       12.01       14.70      0.56 o 
  -3   6   6      347.15      323.38      7.10 o 
  -2   6   6        0.30        1.57      0.35 o 
  -1   6   6      272.08      272.01      6.46 o 
   0   6   6      224.95      218.83      4.44 o 
   1   6   6      202.99      216.25      5.61 o 
   2   6   6      356.65      341.77     17.47 o 
   4   6   6      637.49      591.37     28.51 o 
   5   6   6       63.17       62.84      2.56 o 
   6   6   6       22.63       22.19      0.74 o 
   7   6   6      244.46      249.75      7.15 o 
  -7   7   6      163.64      166.46      5.42 o 
  -6   7   6       96.69      106.80      1.88 o 
  -5   7   6      211.09      238.05      4.00 o 
  -4   7   6      137.13      143.09      3.27 o 
  -3   7   6      248.20      252.46      7.11 o 
  -2   7   6        0.63        0.48      0.33 o 
  -1   7   6        3.73        3.88      0.30 o 
   0   7   6        8.24       11.60      0.47 o 
   1   7   6       58.87       52.83      1.44 o 
   2   7   6        4.55        4.55      0.83 o 
   5   7   6      119.91      112.04      4.21 o 
   6   7   6       63.77       66.64      2.10 o 
   7   7   6      132.05      124.38      5.19 o 
  -7   8   6       17.64       18.71      0.68 o 
  -6   8   6       24.17       30.34      1.08 o 
  -5   8   6       86.73       85.13      2.01 o 
  -4   8   6       11.91        9.13      0.42 o 
  -3   8   6       12.31       13.44      0.83 o 
  -2   8   6       11.13        8.97      0.59 o 
  -1   8   6       15.99       15.36      0.53 o 
   0   8   6      147.44      139.94      3.04 o 
   1   8   6       18.63       12.28      1.07 o 
   2   8   6       25.40       26.01      1.20 o 
   3   8   6        0.78        0.72      0.25 o 
   4   8   6        2.29        3.12      0.47 o 
   5   8   6        0.66        0.79      0.22 o 
   6   8   6      211.75      216.65     12.79 o 
  -6   9   6       17.05       13.23      0.75 o 
  -5   9   6       49.74       61.87      1.95 o 
  -4   9   6       41.92       44.52      1.02 o 
  -3   9   6      401.89      378.44      5.63 o 
  -2   9   6       38.81       44.91      0.79 o 
  -1   9   6       57.26       46.66      1.13 o 
   0   9   6        0.65        1.34      0.83 o 
   1   9   6       82.61       91.54      2.49 o 
   2   9   6        2.14        2.10      0.31 o 
   3   9   6       85.35       80.03      2.56 o 
   4   9   6       27.62       32.32      1.26 o 
   5   9   6        1.43        1.30      0.23 o 
   6   9   6        0.08        1.20      0.45 o 
  -5  10   6       22.14       23.90      1.35 o 
  -4  10   6        1.09        1.76      0.21 o 
  -3  10   6      154.28      155.09      3.18 o 
  -2  10   6        0.50        1.06      0.16 o 
  -1  10   6        4.01        7.50      0.33 o 
   0  10   6       55.30       57.63      1.04 o 
   1  10   6      247.03      219.08      3.52 o 
   2  10   6      166.81      156.98      3.06 o 
   3  10   6       28.71       27.64      0.77 o 
   4  10   6       16.28       17.89      1.35 o 
   5  10   6      139.49      155.05      4.22 o 
  -4  11   6      588.98      620.40     17.22 o 
  -3  11   6       94.20      106.02      1.97 o 
  -2  11   6       11.37       14.25      0.47 o 
  -1  11   6       15.83       14.32      0.41 o 
   0  11   6       25.03       24.68      0.51 o 
   1  11   6      292.61      296.28      4.84 o 
   2  11   6       19.60       18.94      0.52 o 
   3  11   6      391.38      412.67     10.25 o 
   4  11   6      120.59      126.75      2.96 o 
  -3  12   6      174.92      194.89      5.63 o 
  -2  12   6       25.92       31.82      1.26 o 
  -1  12   6        0.73        2.61      0.19 o 
   0  12   6      100.47      114.67      2.82 o 
   1  12   6       30.01       24.96      0.71 o 
   2  12   6        4.66        1.05      0.22 o 
  -9   1   7       38.39       43.37      1.28 o 
  -8   1   7      939.09      970.17     16.60 o 
  -7   1   7       84.53       86.14      2.05 o 
  -6   1   7      114.68      117.27      4.47 o 
  -5   1   7        3.58        2.93      1.13 o 
  -4   1   7      437.45      463.51     13.60 o 
  -3   1   7       11.43       10.95      0.77 o 
  -2   1   7      190.97      193.41      4.33 o 
  -1   1   7        0.89        1.00      0.17 o 
   0   1   7        0.00        0.38      0.13 o 
   1   1   7       19.69       21.62      0.54 o 
   2   1   7       15.32       16.71      0.59 o 
   3   1   7      275.40      275.30      6.09 o 
   4   1   7      385.81      400.48      9.76 o 
   5   1   7       56.76       64.39      1.77 o 
   6   1   7       23.34       25.67      0.57 o 
   7   1   7       31.88       36.74      1.07 o 
   8   1   7       49.77       50.39      3.01 o 
  -8   2   7       22.38       24.91      0.63 o 
  -7   2   7       75.22       77.67      2.54 o 
  -6   2   7      330.72      337.26     11.77 o 
  -5   2   7     1848.25     1730.23    171.69 o 
  -4   2   7      258.67      244.21      7.09 o 
  -3   2   7      264.19      248.95      5.56 o 
  -2   2   7      250.30      307.32      7.37 o 
  -1   2   7     1635.28     1859.41     41.93 o 
   0   2   7        0.69        1.86      0.20 o 
   1   2   7       10.26        9.54      0.82 o 
   2   2   7      243.50      278.66      8.00 o 
   3   2   7      905.87      927.84     19.62 o 
   4   2   7      338.53      331.77     16.58 o 
   5   2   7      106.51       98.29      2.75 o 
   6   2   7      138.49      156.09      2.57 o 
   7   2   7       18.23       14.13      0.61 o 
   8   2   7      535.73      573.40     22.26 o 
  -8   3   7      503.44      534.22      9.24 o 
  -7   3   7        3.16        4.73      0.41 o 
  -6   3   7       21.70       23.51      1.02 o 
  -4   3   7     1685.30     1391.59     65.10 o 
  -3   3   7      584.94      593.18     13.52 o 
  -2   3   7      300.17      297.16      7.08 o 
  -1   3   7       20.50       24.91      0.91 o 
   0   3   7      341.51      358.21     11.68 o 
   1   3   7       51.00       50.67      1.59 o 
   2   3   7      555.13      603.48     15.29 o 
   3   3   7      163.29      175.34      5.66 o 
   4   3   7       18.16       26.97      0.91 o 
   5   3   7      350.99      341.98      8.49 o 
   6   3   7       47.13       49.33      1.06 o 
   7   3   7       31.71       28.58      0.73 o 
   8   3   7        0.05        1.05      0.30 o 
  -8   4   7      120.48      123.64      2.60 o 
  -7   4   7       51.66       48.48      0.90 o 
  -6   4   7       11.05       14.95      0.54 o 
  -5   4   7      183.19      161.08     10.31 o 
  -4   4   7      227.66      220.73      6.51 o 
  -3   4   7       39.14       30.88      1.24 o 
  -2   4   7      250.61      231.61      5.50 o 
  -1   4   7      268.23      201.88      5.17 o 
   0   4   7      258.91      275.70      6.48 o 
   1   4   7      677.11      689.50     17.69 o 
   2   4   7       66.07       69.66      2.10 o 
   3   4   7        1.19        1.75      0.36 o 
   4   4   7       10.86       15.62      1.05 o 
   5   4   7        6.95        6.96      0.68 o 
   6   4   7       18.46       16.08      0.83 o 
   7   4   7       21.59       20.59      1.05 o 
  -8   5   7       68.97       63.94      1.45 o 
  -7   5   7       35.54       39.18      0.82 o 
  -6   5   7        7.72        8.05      0.41 o 
  -5   5   7        0.03        0.43      0.20 o 
  -4   5   7       18.38       19.82      0.88 o 
  -3   5   7       75.69       75.61      1.88 o 
  -2   5   7        1.16        3.76      0.60 o 
  -1   5   7       93.40       96.02      2.48 o 
   0   5   7        5.46        5.09      0.51 o 
   1   5   7       25.54       27.37      1.04 o 
   2   5   7      350.52      352.36      9.28 o 
   3   5   7      494.03      491.43     19.45 o 
   4   5   7       43.57       41.34      2.86 o 
   5   5   7      104.66       99.24      2.61 o 
   6   5   7       79.03       70.76      2.35 o 
   7   5   7       77.97       69.29      2.20 o 
  -8   6   7      118.52      114.23      2.82 o 
  -7   6   7       32.22       36.36      1.01 o 
  -6   6   7        0.75        1.56      0.26 o 
  -5   6   7       73.45       76.92      1.68 o 
  -4   6   7       36.25       28.36      0.91 o 
  -3   6   7      460.54      464.24     12.62 o 
  -2   6   7     1460.36     1353.64     23.62 o 
  -1   6   7      160.34      163.11      3.10 o 
   0   6   7        1.62        0.94      0.27 o 
   1   6   7       39.12       45.30      1.61 o 
   2   6   7       83.58       73.22      4.51 o 
   5   6   7        0.90        1.42      0.36 o 
   6   6   7      151.85      152.20      3.43 o 
   7   6   7       51.79       49.59      1.62 o 
  -7   7   7       33.80       30.15      1.01 o 
  -6   7   7        3.11        1.95      0.28 o 
  -5   7   7      250.47      242.90      4.55 o 
  -4   7   7      450.78      445.20     10.83 o 
  -3   7   7      359.02      335.95     12.27 o 
  -2   7   7        4.53        7.07      0.81 o 
  -1   7   7        0.57        0.89      0.19 o 
   0   7   7       30.42       26.32      0.80 o 
   1   7   7      359.68      317.82      7.98 o 
   2   7   7       84.57       82.60      2.49 o 
   4   7   7       45.03       39.98      1.80 o 
   5   7   7       53.60       56.72      1.83 o 
   6   7   7      151.06      151.85      3.38 o 
   7   7   7        1.78        1.24      0.38 o 
  -7   8   7       59.44       67.96      2.41 o 
  -6   8   7       48.50       49.61      1.95 o 
  -5   8   7      551.39      532.96     10.40 o 
  -4   8   7      395.32      361.06      7.49 o 
  -3   8   7       89.40       82.32      1.22 o 
  -2   8   7      887.51      835.79     19.65 o 
  -1   8   7      242.55      220.74      4.61 o 
   0   8   7      232.95      220.41      5.04 o 
   1   8   7       93.86      100.40      3.80 o 
   2   8   7       55.98       45.66      1.80 o 
   3   8   7      116.84       94.33      3.31 o 
   4   8   7       71.89       74.12      1.90 o 
   5   8   7       34.58       39.80      1.17 o 
   6   8   7        9.72        8.22      0.58 o 
  -6   9   7       87.89      106.92      4.06 o 
  -5   9   7      319.18      320.33      6.23 o 
  -4   9   7        0.48        1.96      0.19 o 
  -3   9   7      125.95      120.28      2.21 o 
  -2   9   7      188.27      177.62      2.52 o 
  -1   9   7      439.91      406.04      6.00 o 
   0   9   7       10.05       10.77      0.49 o 
   1   9   7      667.36      636.90      9.85 o 
   2   9   7      265.77      279.58      6.40 o 
   3   9   7       71.32       83.21      2.67 o 
   4   9   7      124.51      118.50      2.49 o 
   5   9   7      180.29      172.65      4.69 o 
  -5  10   7      257.41      262.47      9.64 o 
  -4  10   7       23.61       28.94      0.74 o 
  -3  10   7        7.00        6.68      0.34 o 
  -2  10   7      121.17      120.00      1.91 o 
  -1  10   7      126.97      123.62      1.83 o 
   0  10   7      170.39      162.82      2.61 o 
   1  10   7        3.24        9.09      0.35 o 
   2  10   7       56.14       54.17      1.47 o 
   3  10   7       37.20       26.42      0.80 o 
   4  10   7       65.35       65.33      2.02 o 
   5  10   7      360.08      391.25      9.22 o 
  -4  11   7       22.15       25.25      1.05 o 
  -3  11   7       50.29       54.62      1.62 o 
  -2  11   7      111.09      114.27      2.08 o 
  -1  11   7       43.92       40.77      0.82 o 
   0  11   7       15.24       16.96      0.40 o 
   1  11   7      260.55      266.65      5.42 o 
   2  11   7       33.98       35.00      0.88 o 
   3  11   7       10.88       12.87      0.58 o 
  -2  12   7        9.36       12.32      1.05 o 
  -1  12   7       21.59       21.30      0.50 o 
   0  12   7       30.14       27.38      0.71 o 
   1  12   7       96.43      104.54      4.61 o 
   2  12   7        5.30        4.36      0.60 o 
  -8   0   8        4.91        6.93      0.53 o 
  -7   0   8     1147.60     1077.24     23.21 o 
  -6   0   8       92.50      111.42      6.01 o 
  -5   0   8     2692.69     2647.90    124.20 o 
  -4   0   8      235.70      262.24      9.33 o 
  -3   0   8      907.71      990.87     48.70 o 
  -2   0   8      653.96      661.69     30.81 o 
  -1   0   8     5249.49     5534.11    139.36 o 
   0   0   8     1301.55     1380.45     36.76 o 
   1   0   8     1704.29     1757.12    104.28 o 
   2   0   8      391.03      366.41     15.37 o 
   3   0   8      652.55      620.81     18.82 o 
   4   0   8      132.10      123.72      4.19 o 
   5   0   8      212.81      235.92      7.55 o 
   6   0   8      162.51      159.45      6.02 o 
   7   0   8      195.43      195.91      7.07 o 
   8   0   8       51.36       62.84      2.41 o 
  -8   1   8        9.94       10.70      0.39 o 
  -7   1   8       42.07       42.61      1.40 o 
  -6   1   8       47.04       44.26      3.16 o 
  -5   1   8        0.27        0.23      0.32 o 
  -4   1   8      223.90      252.53      7.32 o 
  -3   1   8        0.39        1.40      0.26 o 
  -2   1   8     1520.30     1740.76     44.22 o 
  -1   1   8     1945.99     2061.31     42.72 o 
   0   1   8        1.10        3.91      0.23 o 
   1   1   8      938.51     1001.86     19.45 o 
   2   1   8        6.36        6.13      0.46 o 
   3   1   8       52.89       65.52      1.71 o 
   4   1   8       50.62       46.57      1.38 o 
   5   1   8       29.03       21.70      0.82 o 
   6   1   8      274.45      286.46      7.13 o 
   7   1   8        3.31        2.59      0.36 o 
   8   1   8       61.99       63.13      1.75 o 
  -8   2   8       12.55       11.61      0.38 o 
  -7   2   8       34.61       34.29      0.99 o 
  -6   2   8      726.73      697.71     17.19 o 
  -5   2   8     2545.60     2158.14     71.76 o 
  -4   2   8      335.72      287.53     17.47 o 
  -3   2   8       11.62        7.23      0.58 o 
  -2   2   8       22.39       27.04      1.02 o 
  -1   2   8       62.21       85.89      2.19 o 
   0   2   8       89.16       98.50      2.45 o 
   1   2   8        2.67        3.92      0.43 o 
   2   2   8       10.02       12.74      0.51 o 
   3   2   8       93.72       95.26      2.30 o 
   4   2   8      184.86      173.84      4.02 o 
   5   2   8      494.57      499.32     10.85 o 
   6   2   8      612.94      612.09     11.17 o 
   7   2   8        0.02        0.45      0.38 o 
   8   2   8        5.88        5.88      0.43 o 
  -8   3   8       38.02       42.55      0.90 o 
  -7   3   8      109.14      103.92      2.05 o 
  -6   3   8      237.76      245.11      5.12 o 
  -5   3   8       10.45       10.45      1.28 o 
  -4   3   8       25.31       33.45      1.64 o 
  -3   3   8       36.41       36.08      1.74 o 
  -2   3   8      748.24      665.79     20.47 o 
  -1   3   8      320.87      355.14      8.24 o 
   0   3   8     1127.42     1103.48     58.45 o 
   1   3   8      103.09       92.96      3.14 o 
   2   3   8      110.61      119.28      3.34 o 
   3   3   8      729.46      696.94     35.48 o 
   4   3   8       72.15       78.52      2.41 o 
   5   3   8      104.84      102.12      6.20 o 
   6   3   8       17.89       16.02      0.70 o 
   7   3   8      585.30      530.29     28.74 o 
   8   3   8      183.56      170.25      5.87 o 
  -8   4   8        6.62        9.30      0.40 o 
  -7   4   8        0.04        0.19      0.16 o 
  -6   4   8      186.02      169.16      3.17 o 
  -5   4   8       28.91       26.28      1.43 o 
  -4   4   8        4.95        6.25      0.75 o 
  -3   4   8     1069.47     1029.08     23.40 o 
  -2   4   8        9.64        6.69      0.29 o 
  -1   4   8        8.74        8.74      0.53 o 
   0   4   8       28.08       24.28      1.33 o 
   1   4   8      822.89      828.16     21.37 o 
   2   4   8      510.57      499.50     15.18 o 
   3   4   8       56.71       50.11      1.68 o 
   4   4   8       29.65       23.34      1.15 o 
   5   4   8      124.20      120.01      2.31 o 
   6   4   8       49.24       48.17      1.69 o 
   7   4   8        3.62        4.28      0.39 o 
  -8   5   8       14.33       13.47      0.47 o 
  -7   5   8       10.97       10.09      0.38 o 
  -6   5   8       34.25       32.61      0.78 o 
  -5   5   8        7.03        6.08      0.44 o 
  -4   5   8      659.84      610.28     15.33 o 
  -3   5   8       52.59       56.64      1.35 o 
  -2   5   8      913.36      862.84     17.02 o 
  -1   5   8       67.60       63.49      1.79 o 
   0   5   8       22.10       23.53      0.97 o 
   1   5   8       31.68       32.08      1.15 o 
   2   5   8        0.55        1.22      0.39 o 
   3   5   8       20.11       21.49      1.50 o 
   5   5   8       40.73       41.80      1.16 o 
   6   5   8      306.20      277.40      9.56 o 
   7   5   8      187.91      174.66      5.03 o 
  -7   6   8       89.84       92.60      1.57 o 
  -6   6   8      470.75      465.61      6.98 o 
  -5   6   8        0.31        1.56      0.39 o 
  -4   6   8        3.76        3.12      0.46 o 
  -3   6   8      144.49      131.83      4.59 o 
  -2   6   8      780.23      733.04     12.81 o 
  -1   6   8       81.66       77.16      1.86 o 
   0   6   8        5.29        4.63      0.34 o 
   1   6   8      239.51      235.31      6.65 o 
   2   6   8      207.85      170.86     18.06 o 
   4   6   8      144.18      141.73      4.11 o 
   5   6   8       50.13       50.45      1.61 o 
   6   6   8        0.00        0.18      0.60 o 
   7   6   8        1.49        1.59      0.30 o 
  -7   7   8      150.16      164.74      4.15 o 
  -6   7   8      112.14      116.88      2.54 o 
  -5   7   8       70.24       78.77      1.95 o 
  -4   7   8       95.23      108.85      2.69 o 
  -3   7   8      198.71      172.56      5.06 o 
  -2   7   8       80.67       79.31      2.56 o 
  -1   7   8      215.67      205.28      4.71 o 
   0   7   8      235.19      219.02      5.69 o 
   1   7   8      274.74      250.73      6.37 o 
   2   7   8      111.05      108.15      4.04 o 
   3   7   8      128.48      140.95      6.77 o 
   4   7   8      145.46      151.13      4.33 o 
   5   7   8        1.34        2.07      0.36 o 
   6   7   8       25.33       25.87      3.08 o 
  -6   8   8       51.68       57.41      1.58 o 
  -5   8   8      145.65      136.72      3.11 o 
  -4   8   8        0.33        1.41      0.19 o 
  -3   8   8      537.34      528.12      7.82 o 
  -2   8   8      648.33      634.87     10.20 o 
  -1   8   8        3.58        5.16      0.69 o 
   0   8   8       50.96       45.25      1.39 o 
   1   8   8       12.80       10.56      0.72 o 
   2   8   8       12.42        7.32      0.49 o 
   3   8   8      261.82      240.38      5.93 o 
   4   8   8      154.57      141.25      2.95 o 
   5   8   8       70.04       80.20      2.78 o 
   6   8   8      142.05      140.63      4.08 o 
  -6   9   8        5.75        7.36      0.60 o 
  -5   9   8        0.99        0.87      0.25 o 
  -4   9   8      171.69      158.74      3.31 o 
  -3   9   8      296.70      285.06      4.80 o 
  -2   9   8       23.84       23.17      0.46 o 
  -1   9   8        3.33        3.84      0.25 o 
   0   9   8       41.16       32.86      0.72 o 
   1   9   8        1.35        1.26      0.19 o 
   2   9   8        0.00        0.30      0.22 o 
   3   9   8       41.27       40.30      1.24 o 
   4   9   8       33.98       35.95      1.65 o 
   5   9   8       32.01       39.83      2.10 o 
  -5  10   8      102.91      119.88      3.19 o 
  -4  10   8       92.54       95.39      2.27 o 
  -3  10   8        4.64        3.79      0.27 o 
  -2  10   8       73.00       82.19      1.44 o 
  -1  10   8       10.98       15.00      0.40 o 
   0  10   8        1.20        2.71      0.22 o 
   1  10   8        6.45        5.81      0.29 o 
   2  10   8        4.45        7.47      0.42 o 
   3  10   8       83.46       70.25      2.13 o 
   4  10   8        7.13        6.22      0.47 o 
  -3  11   8      112.39      115.82      5.41 o 
  -2  11   8      121.62      125.33      2.44 o 
  -1  11   8        0.01       -0.01      0.13 o 
   0  11   8       38.33       34.45      0.77 o 
   1  11   8       21.45       20.60      0.56 o 
   2  11   8        1.93        1.27      0.19 o 
   3  11   8      159.86      152.87      4.36 o 
  -1  12   8       17.50       18.85      0.66 o 
   0  12   8       32.64       33.21      0.80 o 
  -8   1   9        1.56        1.97      0.20 o 
  -7   1   9       75.05       73.20      1.76 o 
  -6   1   9       88.51       90.81      1.84 o 
  -5   1   9       11.26       14.73      1.06 o 
  -4   1   9      906.05      808.11     40.05 o 
  -3   1   9       44.11       44.10      1.50 o 
  -2   1   9      270.64      283.13      7.58 o 
  -1   1   9       90.78       91.23      2.32 o 
   0   1   9       65.30       55.96      1.37 o 
   1   1   9        6.21        7.42      0.43 o 
   2   1   9        3.16        3.09      0.32 o 
   3   1   9       52.62       50.39      1.38 o 
   4   1   9        1.49        2.37      0.32 o 
   5   1   9      237.85      226.36      4.38 o 
   6   1   9      158.65      154.11      3.53 o 
   7   1   9       85.73       84.52      2.34 o 
  -8   2   9        0.84        0.81      0.15 o 
  -7   2   9        0.70        0.45      0.20 o 
  -6   2   9     1198.61     1168.41     21.45 o 
  -5   2   9      212.10      173.49      9.03 o 
  -4   2   9      113.38       94.75      8.12 o 
  -3   2   9      447.34      455.36     11.98 o 
  -2   2   9     1942.04     1934.60     49.72 o 
  -1   2   9       90.50       95.79      2.46 o 
   0   2   9       19.85       17.81      0.70 o 
   1   2   9      410.66      414.15     14.20 o 
   2   2   9       15.68       17.79      0.91 o 
   3   2   9       67.79       71.10      1.86 o 
   4   2   9       23.02       19.38      0.78 o 
   5   2   9        1.71        1.97      0.32 o 
   6   2   9        6.63        9.65      0.41 o 
   7   2   9       38.74       37.06      1.65 o 
  -8   3   9       29.02       35.49      0.75 o 
  -7   3   9        8.63        6.17      0.60 o 
  -6   3   9      481.94      488.55      8.63 o 
  -5   3   9       67.48       62.84      3.76 o 
  -4   3   9      966.94      871.91     29.91 o 
  -3   3   9       69.00       66.93      2.12 o 
  -2   3   9       77.03       61.01      1.92 o 
  -1   3   9       62.65       65.98      1.80 o 
   0   3   9      176.45      191.66      5.43 o 
   1   3   9      634.96      629.66     16.28 o 
   2   3   9      251.77      254.28      6.75 o 
   3   3   9       36.65       33.82      1.28 o 
   4   3   9        0.01        0.10      0.26 o 
   5   3   9      291.93      262.72     10.11 o 
   6   3   9      122.10      121.74      2.45 o 
   7   3   9       95.57       83.01      2.23 o 
  -8   4   9       22.29       30.48      0.90 o 
  -7   4   9        2.57        3.38      0.35 o 
  -6   4   9        0.00        0.76      0.27 o 
  -5   4   9      323.77      286.23      6.68 o 
  -4   4   9      603.93      548.74     19.08 o 
  -3   4   9        3.20        3.54      0.68 o 
  -2   4   9       22.35       21.32      0.73 o 
  -1   4   9      378.16      382.28      8.92 o 
   0   4   9      268.92      261.36      6.98 o 
   1   4   9        1.49        0.68      0.32 o 
   2   4   9      345.83      321.46     10.02 o 
   3   4   9        6.44        7.00      0.68 o 
   4   4   9       10.55        6.48      0.57 o 
   5   4   9      105.48      103.00      3.29 o 
   6   4   9        1.94        2.07      0.36 o 
   7   4   9        6.90        3.76      0.60 o 
  -7   5   9       13.25       16.88      0.45 o 
  -6   5   9       98.98      102.09      2.03 o 
  -5   5   9       10.96       10.12      0.37 o 
  -4   5   9      850.40      867.08     21.77 o 
  -3   5   9      518.37      501.66     14.38 o 
  -2   5   9      377.20      347.79      7.52 o 
  -1   5   9       66.46       64.31      1.66 o 
   0   5   9       66.14       69.64      3.28 o 
   1   5   9       16.05       20.96      1.93 o 
   2   5   9       23.54       23.08      1.15 o 
   3   5   9      173.69      169.48      5.60 o 
   4   5   9        2.15        1.94      0.39 o 
   5   5   9        7.52        9.22      0.52 o 
   6   5   9       58.54       62.49      2.02 o 
   7   5   9       12.95       12.17      0.90 o 
  -7   6   9       78.63       84.69      1.44 o 
  -6   6   9      231.57      225.86      4.08 o 
  -5   6   9       98.01       93.12      1.95 o 
  -4   6   9      318.26      310.15      8.80 o 
  -3   6   9        4.24        5.76      0.59 o 
  -2   6   9      305.14      302.27      5.89 o 
  -1   6   9      628.45      595.12     12.26 o 
   0   6   9      480.43      452.17     17.94 o 
   1   6   9      363.42      367.95      8.36 o 
   2   6   9      113.34      118.07      3.32 o 
   4   6   9      371.55      356.54     14.23 o 
   5   6   9       27.57       27.86      0.83 o 
   6   6   9       30.82       28.51      1.13 o 
  -7   7   9        2.85        2.55      0.30 o 
  -6   7   9       96.84      101.04      2.19 o 
  -5   7   9        2.67        2.52      0.28 o 
  -4   7   9      313.47      301.87      6.02 o 
  -3   7   9      585.08      532.40      8.75 o 
  -2   7   9       82.31       79.91      2.63 o 
  -1   7   9      122.63      120.05      2.73 o 
   0   7   9       66.91       63.01      2.13 o 
   1   7   9      232.20      213.94      8.91 o 
   2   7   9       41.09       51.09      2.07 o 
   3   7   9       32.66       28.32      1.18 o 
   4   7   9       16.32       14.98      0.66 o 
   5   7   9        0.52        0.80      0.20 o 
   6   7   9      203.49      213.86      6.14 o 
  -6   8   9        1.45        1.50      0.30 o 
  -5   8   9       18.02       23.45      0.62 o 
  -4   8   9       47.00       51.19      1.21 o 
  -3   8   9      229.60      208.49      3.47 o 
  -2   8   9        0.27        1.54      0.50 o 
  -1   8   9      217.49      198.66      2.98 o 
   0   8   9       21.22       23.03      0.67 o 
   1   8   9       76.54       61.52      1.49 o 
   2   8   9       16.36       21.65      0.74 o 
   3   8   9      162.51      151.65      3.15 o 
   4   8   9      121.50      121.36      3.82 o 
   5   8   9      138.68      138.50      9.93 o 
  -5   9   9       83.01       79.47      1.79 o 
  -4   9   9      123.63      144.56      3.03 o 
  -3   9   9      349.62      355.24      7.10 o 
  -2   9   9       11.65       10.55      0.33 o 
  -1   9   9      317.27      312.10      5.44 o 
   0   9   9       91.86       87.97      1.77 o 
   1   9   9       30.63       24.32      0.76 o 
   2   9   9       56.39       45.75      1.32 o 
   3   9   9       73.31       69.95      2.49 o 
   4   9   9       61.14       57.94      1.80 o 
  -4  10   9       43.56       52.85      1.11 o 
  -3  10   9       78.30       68.78      1.73 o 
  -2  10   9        0.97        0.80      0.21 o 
  -1  10   9       49.29       48.67      0.91 o 
   0  10   9      232.03      217.65      5.63 o 
   1  10   9        4.80        4.47      0.28 o 
   2  10   9        5.74        8.19      0.42 o 
   3  10   9       52.79       51.64      1.95 o 
   4  10   9       77.31       84.91      2.13 o 
  -2  11   9        2.54        4.45      0.47 o 
  -1  11   9       32.59       38.59      0.89 o 
   0  11   9       67.88       69.18      1.36 o 
   1  11   9       96.28       86.89      1.83 o 
   2  11   9       82.19       95.73      1.95 o 
  -8   0  10        7.99        7.81      0.75 o 
  -7   0  10      117.08      116.81      3.18 o 
  -6   0  10       38.84       38.65      1.88 o 
  -4   0  10        0.92        0.75      0.60 o 
  -3   0  10      104.02       89.47      5.11 o 
  -2   0  10       57.82       58.03      3.61 o 
  -1   0  10      125.40      134.81      7.37 o 
   0   0  10     1889.68     2052.45     52.19 o 
   1   0  10      751.24      735.66     22.20 o 
   2   0  10        0.60        2.53      0.47 o 
   3   0  10      483.79      471.82     25.40 o 
   4   0  10      744.43      715.10     21.83 o 
   5   0  10      110.45       93.79      2.96 o 
   6   0  10      399.42      384.48     13.26 o 
   7   0  10        0.06        0.15      0.30 o 
  -8   1  10        7.69        7.03      0.35 o 
  -7   1  10      139.81      151.14      3.27 o 
  -6   1  10       76.37       78.53      2.21 o 
  -4   1  10      284.61      288.49     11.74 o 
  -3   1  10      185.51      192.39      5.36 o 
  -2   1  10        5.86        9.56      0.65 o 
  -1   1  10       91.34       90.91      2.39 o 
   0   1  10       62.39       51.13      1.47 o 
   1   1  10      162.10      167.22      7.64 o 
   2   1  10      257.46      264.97      6.58 o 
   3   1  10       19.76       19.58      1.13 o 
   4   1  10       58.50       59.04      1.65 o 
   5   1  10        3.09        1.94      0.20 o 
   6   1  10       64.18       74.47      1.87 o 
   7   1  10       31.14       32.96      1.20 o 
  -8   2  10        0.52        0.69      0.15 o 
  -7   2  10       16.96       16.16      0.74 o 
  -6   2  10       93.83       96.38      2.07 o 
  -5   2  10      137.82      124.68      3.51 o 
  -4   2  10      803.24      731.66     36.39 o 
  -3   2  10      103.61      104.76      3.12 o 
  -2   2  10      295.72      309.13      8.29 o 
  -1   2  10      496.80      482.57     15.33 o 
   0   2  10      509.59      455.63     10.51 o 
   1   2  10      645.46      656.09     16.94 o 
   2   2  10      204.64      228.10      6.52 o 
   3   2  10       16.15       15.93      1.06 o 
   4   2  10       64.07       51.22      1.75 o 
   5   2  10       64.22       73.35      1.59 o 
   6   2  10      128.96      129.36      2.98 o 
   7   2  10       15.88       12.70      0.64 o 
  -8   3  10        0.00        0.48      0.11 o 
  -7   3  10       96.96       91.70      2.08 o 
  -6   3  10      115.29      127.06      2.64 o 
  -5   3  10        9.98       15.38      0.72 o 
  -4   3  10       87.60       81.34      4.96 o 
  -3   3  10       21.06       22.75      0.97 o 
  -2   3  10      365.42      300.14     10.85 o 
  -1   3  10      427.98      397.17     20.51 o 
   0   3  10      192.14      189.33      4.61 o 
   1   3  10      316.05      302.83      8.06 o 
   2   3  10       18.10       20.22      1.05 o 
   3   3  10       94.36       93.85      2.83 o 
   4   3  10      255.24      230.85      5.10 o 
   5   3  10      106.56       98.14      3.25 o 
   6   3  10      115.68      121.41      2.80 o 
   7   3  10       16.71       12.95      0.60 o 
  -7   4  10      105.85      105.56      2.34 o 
  -6   4  10      179.50      167.92      2.68 o 
  -5   4  10      119.95      120.36      1.99 o 
  -4   4  10     2367.15     2242.03     87.26 o 
  -3   4  10      108.38      110.93      3.32 o 
  -2   4  10      334.19      311.13      6.78 o 
  -1   4  10       61.79       51.67      1.75 o 
   0   4  10     1340.69     1232.88     54.25 o 
   1   4  10        1.76        2.21      0.38 o 
   2   4  10       92.04       90.07      3.21 o 
   3   4  10       29.51       32.98      1.52 o 
   4   4  10       11.22        8.47      0.41 o 
   5   4  10      223.41      232.23      6.36 o 
   6   4  10        4.93        3.64      0.39 o 
   7   4  10       22.32       18.19      1.20 o 
  -7   5  10       25.26       30.37      0.63 o 
  -6   5  10        3.30        2.38      0.24 o 
  -5   5  10        5.92        5.59      0.33 o 
  -4   5  10      424.10      394.87      6.94 o 
  -3   5  10      136.46      133.15      5.26 o 
  -2   5  10        0.15        0.54      0.22 o 
  -1   5  10      292.96      283.91      7.41 o 
   0   5  10     1543.49     1456.67     37.00 o 
   1   5  10      450.29      434.68      9.78 o 
   2   5  10      126.75      132.75      3.67 o 
   3   5  10      249.72      228.13      7.30 o 
   4   5  10       15.23       19.72      0.74 o 
   5   5  10       66.19       70.54      5.19 o 
   6   5  10       24.40       27.35      1.00 o 
  -7   6  10        4.72        5.93      0.31 o 
  -6   6  10      131.80      124.50      2.31 o 
  -5   6  10        0.00        0.76      0.42 o 
  -4   6  10       10.79       11.89      0.49 o 
  -3   6  10      116.07      111.77      2.44 o 
  -2   6  10      799.89      762.44     16.19 o 
  -1   6  10      994.45      952.08     17.98 o 
   0   6  10       18.98       16.83      0.74 o 
   1   6  10        0.00        0.74      0.32 o 
   2   6  10       50.22       38.54      1.41 o 
   3   6  10      108.19       96.09      3.04 o 
   4   6  10       73.10       77.15      2.01 o 
   5   6  10       68.79       63.67      1.77 o 
   6   6  10        5.57        7.67      0.47 o 
  -6   7  10        7.80        9.83      0.33 o 
  -5   7  10        2.56        2.24      0.39 o 
  -4   7  10       31.99       32.27      0.85 o 
  -3   7  10      438.58      433.73      9.50 o 
  -2   7  10       93.20       89.23      1.77 o 
  -1   7  10      190.47      178.47      2.99 o 
   0   7  10      361.71      339.93      7.00 o 
   1   7  10        8.70       12.93      0.57 o 
   2   7  10       71.34       59.49      1.79 o 
   3   7  10        2.74        2.92      0.36 o 
   4   7  10        3.61        3.71      0.34 o 
   5   7  10      567.16      646.49     18.01 o 
  -5   8  10       26.90       23.83      0.69 o 
  -4   8  10      343.28      353.15      9.11 o 
  -3   8  10       19.21       23.53      0.71 o 
  -2   8  10       23.33       22.30      0.63 o 
  -1   8  10        9.14        8.71      0.46 o 
   0   8  10      176.35      166.00      3.51 o 
   1   8  10        0.84        1.83      0.28 o 
   2   8  10        7.33        9.33      0.61 o 
   3   8  10      357.24      354.24      8.28 o 
   4   8  10      360.28      321.77      8.57 o 
   5   8  10       10.68        7.25      0.47 o 
  -5   9  10        7.90        6.42      0.53 o 
  -4   9  10       10.45       14.04      0.54 o 
  -3   9  10      200.43      185.54      9.82 o 
  -2   9  10      129.64      118.08      2.12 o 
  -1   9  10      247.79      249.86      4.97 o 
   0   9  10        6.35        8.94      0.48 o 
   1   9  10       89.02       90.30      1.98 o 
   2   9  10       44.30       38.95      0.99 o 
   3   9  10       11.41       10.82      0.75 o 
   4   9  10      107.39      115.89      3.17 o 
  -3  10  10      192.16      201.98      9.18 o 
  -2  10  10       18.61       22.29      0.70 o 
  -1  10  10        6.38        6.61      0.27 o 
   0  10  10        3.22        2.63      0.23 o 
   1  10  10       67.25       67.13      1.37 o 
   2  10  10       76.22       73.84      2.98 o 
   3  10  10        9.11        7.90      0.68 o 
  -2  11  10        0.96        2.71      0.45 o 
  -1  11  10        4.02        6.21      0.29 o 
   0  11  10        0.03        0.20      0.13 o 
   1  11  10        2.87        2.92      0.19 o 
  -7   1  11        0.04        0.58      0.24 o 
  -6   1  11       23.35       22.10      0.78 o 
  -5   1  11       16.67       18.74      0.76 o 
  -4   1  11       87.72      104.10     12.03 o 
  -3   1  11       74.94       73.18      4.36 o 
  -2   1  11       71.02       55.26      1.83 o 
  -1   1  11      149.92      155.35      3.86 o 
   0   1  11      532.66      521.69     12.07 o 
   1   1  11      620.80      573.10     14.69 o 
   2   1  11      410.31      400.51     11.63 o 
   3   1  11       25.84       22.62      0.85 o 
   4   1  11       53.45       53.32      0.96 o 
   5   1  11        5.10        3.74      0.34 o 
   6   1  11       23.40       23.45      0.81 o 
   7   1  11        2.83        2.50      0.32 o 
  -7   2  11       14.76       19.82      0.68 o 
  -6   2  11       51.52       56.48      1.44 o 
  -5   2  11      725.77      645.41     13.09 o 
  -4   2  11       40.86       51.26      3.46 o 
  -3   2  11      375.13      360.60      9.60 o 
  -2   2  11       69.22       56.72      1.92 o 
  -1   2  11       36.09       37.32      1.22 o 
   0   2  11        9.08       13.67      0.82 o 
   1   2  11       11.11       14.36      0.75 o 
   2   2  11      122.00      121.73      4.24 o 
   3   2  11      198.43      188.15      5.22 o 
   4   2  11        0.76        1.86      0.23 o 
   5   2  11      155.81      157.97      2.86 o 
   6   2  11        9.50        8.01      0.51 o 
   7   2  11       64.29       68.49      1.81 o 
  -7   3  11      127.53      141.05      5.80 o 
  -6   3  11        3.69        5.06      0.29 o 
  -5   3  11        2.91        2.29      0.31 o 
  -4   3  11      421.74      425.55     10.92 o 
  -3   3  11      519.88      504.45     17.30 o 
  -2   3  11      162.23      138.02      4.56 o 
  -1   3  11       28.50       31.23      1.07 o 
   0   3  11      406.88      404.92      9.46 o 
   1   3  11       59.33       58.77      1.97 o 
   2   3  11        2.89        3.04      0.47 o 
   3   3  11        3.18        3.60      0.60 o 
   4   3  11       65.13       55.34      1.35 o 
   5   3  11      356.88      326.74      7.15 o 
   6   3  11        5.39        6.29      0.47 o 
  -7   4  11      232.42      230.65      4.09 o 
  -6   4  11      208.80      211.85      3.81 o 
  -5   4  11        0.61        2.32      0.24 o 
  -4   4  11       25.55       36.01      1.03 o 
  -3   4  11      109.06      112.09      4.52 o 
  -2   4  11      805.15      793.16     23.04 o 
  -1   4  11       38.36       40.69      1.50 o 
   0   4  11     2089.11     1993.57     50.65 o 
   1   4  11      463.74      459.58     12.06 o 
   2   4  11       41.94       39.35      1.73 o 
   3   4  11        7.95        6.53      0.31 o 
   4   4  11      183.19      162.06      5.19 o 
   5   4  11       38.50       37.10      1.07 o 
   6   4  11       28.48       32.96      1.58 o 
  -7   5  11       56.75       57.94      1.02 o 
  -6   5  11        0.81        0.77      0.18 o 
  -5   5  11       39.43       38.74      1.12 o 
  -4   5  11        4.20        4.10      0.37 o 
  -3   5  11      137.01      130.38      3.49 o 
  -2   5  11        4.30        4.12      0.39 o 
  -1   5  11      164.06      151.83      3.53 o 
   0   5  11       44.55       44.33      1.57 o 
   1   5  11        0.63        0.22      0.28 o 
   2   5  11       23.08       28.75      1.17 o 
   3   5  11      228.58      209.10      4.43 o 
   4   5  11      149.33      149.94      3.06 o 
   5   5  11       23.11       21.71      0.80 o 
   6   5  11       25.75       26.91      1.65 o 
  -6   6  11       20.58       26.12      0.61 o 
  -5   6  11       45.49       43.86      0.97 o 
  -4   6  11      384.34      346.69      6.12 o 
  -3   6  11       39.02       39.27      0.99 o 
  -2   6  11      751.19      718.50     15.97 o 
  -1   6  11      787.03      730.67     19.29 o 
   0   6  11      619.91      607.96     13.90 o 
   1   6  11      417.44      377.15     14.66 o 
   2   6  11      157.89      140.76      2.98 o 
   3   6  11      202.04      211.29      6.10 o 
   4   6  11      325.12      314.11      6.07 o 
   5   6  11        0.10        0.15      0.25 o 
  -6   7  11        5.62        7.36      0.43 o 
  -5   7  11       52.72       52.40      1.30 o 
  -4   7  11      131.85      134.88      3.72 o 
  -3   7  11        1.33        1.48      0.28 o 
  -2   7  11       39.91       38.55      0.98 o 
  -1   7  11      119.50      124.16      2.55 o 
   0   7  11       25.17       26.03      0.80 o 
   1   7  11       59.79       68.82      2.01 o 
   2   7  11       56.44       59.32      1.43 o 
   3   7  11       26.28       23.41      0.78 o 
   4   7  11        3.71        4.87      0.30 o 
   5   7  11       22.08       13.96      0.61 o 
  -5   8  11        5.21        3.26      0.33 o 
  -4   8  11       16.91       19.11      0.63 o 
  -3   8  11      154.31      154.49      4.72 o 
  -2   8  11      248.56      251.68     10.16 o 
  -1   8  11        5.47        5.08      0.38 o 
   0   8  11        0.93        0.90      0.21 o 
   1   8  11      257.94      267.02      5.45 o 
   2   8  11      101.73      110.82      2.07 o 
   3   8  11      104.97      103.78      3.00 o 
   4   8  11       11.73        9.17      0.90 o 
  -4   9  11       13.20       16.08      0.75 o 
  -3   9  11        0.58        1.40      0.36 o 
  -2   9  11       31.49       29.65      0.69 o 
  -1   9  11       98.63      107.40      2.28 o 
   0   9  11      130.55      140.40      2.89 o 
   1   9  11       31.31       23.99      0.88 o 
   2   9  11        3.20        3.85      0.33 o 
   3   9  11      207.38      230.46      7.83 o 
  -3  10  11       20.92       16.68      1.20 o 
  -2  10  11       11.88       14.89      0.72 o 
  -1  10  11        0.19        0.38      0.12 o 
   0  10  11        4.55        2.93      0.22 o 
   1  10  11       52.44       66.21      1.34 o 
   2  10  11      348.61      357.23      8.42 o 
  -6   0  12       61.22       54.40      1.65 o 
  -5   0  12      503.42      510.63     12.67 o 
  -4   0  12      493.36      434.54     15.83 o 
  -2   0  12       82.07       81.64      4.81 o 
  -1   0  12      384.34      364.23     18.53 o 
   0   0  12      409.87      414.01     20.94 o 
   1   0  12      802.06      731.90     22.09 o 
   2   0  12      708.38      707.37     21.50 o 
   3   0  12        0.35        0.29      0.23 o 
   4   0  12      230.31      239.69      6.76 o 
   5   0  12       83.08       86.06      2.71 o 
   6   0  12       94.43      102.20      2.96 o 
  -7   1  12        1.81        1.37      0.22 o 
  -6   1  12       12.08       10.88      0.52 o 
  -5   1  12       78.17       86.39      2.05 o 
  -4   1  12        0.91        1.55      0.36 o 
  -3   1  12       46.91       40.38      2.02 o 
  -2   1  12       23.27       13.08      0.96 o 
  -1   1  12        1.33        4.22      0.60 o 
   0   1  12      363.60      343.23      8.04 o 
   1   1  12      351.04      326.53     10.24 o 
   2   1  12     1836.13     1846.69     46.63 o 
   3   1  12       21.10       22.01      1.00 o 
   4   1  12       94.33       98.83      1.89 o 
   5   1  12       25.27       21.11      0.66 o 
   6   1  12        0.82        0.66      0.19 o 
  -7   2  12       16.70       21.24      0.54 o 
  -6   2  12        2.10        2.49      0.26 o 
  -5   2  12       23.78       15.66      0.63 o 
  -4   2  12       27.23       29.73      1.06 o 
  -3   2  12        0.55        1.04      0.47 o 
  -2   2  12      319.31      297.87      8.09 o 
  -1   2  12      228.38      239.38      5.76 o 
   0   2  12      154.72      144.49      3.63 o 
   1   2  12      207.01      192.12     11.59 o 
   2   2  12        8.62        8.92      0.79 o 
   3   2  12        0.30        0.84      0.19 o 
   4   2  12       20.04       18.89      0.60 o 
   5   2  12      120.47      114.58      3.13 o 
   6   2  12       13.37       12.70      0.64 o 
  -7   3  12        6.36        7.45      0.27 o 
  -6   3  12       54.89       59.28      1.24 o 
  -5   3  12        5.75        6.03      0.38 o 
  -4   3  12      140.75      136.48      3.03 o 
  -3   3  12      322.59      283.53      7.45 o 
  -2   3  12      219.98      214.58      5.94 o 
  -1   3  12        9.54        7.86      0.62 o 
   0   3  12       38.11       38.83      1.48 o 
   1   3  12       28.99       29.10      1.41 o 
   2   3  12       12.84       12.71      1.58 o 
   3   3  12        1.50        2.48      0.32 o 
   4   3  12      147.98      151.15      3.14 o 
   5   3  12        1.08        0.91      0.24 o 
   6   3  12       25.92       25.40      1.20 o 
  -6   4  12        3.76        4.97      0.35 o 
  -5   4  12      193.49      172.21      3.17 o 
  -4   4  12       42.87       44.57      1.17 o 
  -3   4  12       16.77       15.73      0.62 o 
  -2   4  12     1589.35     1480.70     31.23 o 
  -1   4  12     1220.84     1063.26     27.65 o 
   0   4  12       53.09       45.56      1.61 o 
   1   4  12      115.67      114.02      6.92 o 
   2   4  12      827.31      782.29     15.36 o 
   3   4  12      654.00      570.73     11.06 o 
   4   4  12        7.13        8.72      0.52 o 
   5   4  12       36.29       34.92      0.98 o 
   6   4  12        1.16        1.65      0.45 o 
  -6   5  12       91.61       99.10      1.93 o 
  -5   5  12       17.35       15.23      0.55 o 
  -4   5  12        1.20        0.34      0.22 o 
  -3   5  12       11.93       14.64      0.61 o 
  -2   5  12     1173.43     1173.20     39.50 o 
  -1   5  12       18.38       17.80      0.57 o 
   0   5  12       97.56       92.10      2.02 o 
   1   5  12      531.08      514.00      9.49 o 
   2   5  12       23.12       30.33      0.82 o 
   3   5  12       72.25       74.76      1.68 o 
   4   5  12       88.48       95.83      2.52 o 
   5   5  12        6.98        7.71      0.50 o 
  -6   6  12        0.05        0.10      0.17 o 
  -5   6  12        7.90        9.23      0.48 o 
  -4   6  12       26.46       25.27      0.78 o 
  -3   6  12       37.39       40.62      1.33 o 
  -2   6  12      198.46      214.06      4.97 o 
  -1   6  12        2.90        3.72      0.29 o 
   0   6  12       10.30       11.47      0.58 o 
   1   6  12      251.34      242.66      5.47 o 
   2   6  12       46.55       46.05      2.43 o 
   3   6  12      493.58      488.69     11.17 o 
   4   6  12        1.93        2.35      0.36 o 
   5   6  12       62.30       57.59      2.26 o 
  -5   7  12        0.34        1.77      0.33 o 
  -4   7  12       21.74       15.20      0.64 o 
  -3   7  12       81.35       85.01      2.33 o 
  -2   7  12       43.75       46.75      1.10 o 
  -1   7  12        0.25        0.45      0.32 o 
   0   7  12       11.76        9.69      0.51 o 
   1   7  12       95.15       89.49      1.89 o 
   2   7  12        0.12        0.39      0.22 o 
   3   7  12      103.07      105.34      3.03 o 
   4   7  12       11.67       14.08      0.90 o 
  -4   8  12        1.94        2.64      0.75 o 
  -3   8  12        0.26        0.11      0.23 o 
  -2   8  12        0.17        0.49      0.22 o 
  -1   8  12        9.13       10.12      0.54 o 
   0   8  12       11.24       12.80      0.79 o 
   1   8  12        8.34       12.59      0.43 o 
   2   8  12      101.53       97.98      2.35 o 
   3   8  12        3.47        3.01      0.30 o 
  -3   9  12        0.01        0.30      0.38 o 
  -2   9  12       18.18       19.49      0.79 o 
  -1   9  12      185.88      188.79      4.93 o 
   0   9  12      184.99      177.79      5.31 o 
   1   9  12       19.53       17.74      0.51 o 
   2   9  12        3.31        5.89      0.33 o 
  -1  10  12       83.33       92.94      4.36 o 
   0  10  12      121.22      148.69      4.29 o 
  -7   1  13      100.75      103.38      2.20 o 
  -6   1  13       26.96       26.02      0.68 o 
  -5   1  13        2.95        3.14      0.30 o 
  -4   1  13        7.57        8.26      0.46 o 
  -3   1  13       74.33       63.94      1.40 o 
  -2   1  13       29.67       29.16      2.25 o 
  -1   1  13       83.83       79.82      3.40 o 
   0   1  13       15.83       16.17      0.73 o 
   1   1  13       68.86       64.25      2.46 o 
   2   1  13       34.58       35.74      0.69 o 
   3   1  13       16.90       18.28      1.11 o 
   4   1  13      118.40      121.33      2.94 o 
   5   1  13       88.34       88.49      1.92 o 
   6   1  13       27.55       28.65      0.83 o 
  -6   2  13       13.29       24.39      0.64 o 
  -5   2  13      120.20      132.11      2.50 o 
  -4   2  13      109.04       96.28      2.22 o 
  -3   2  13      396.31      334.14      7.45 o 
  -2   2  13       70.29       49.24      1.42 o 
  -1   2  13       74.02       68.14      2.91 o 
   0   2  13      379.84      349.61     10.85 o 
   1   2  13      782.93      716.20     14.21 o 
   2   2  13      299.42      302.67      6.08 o 
   3   2  13       44.90       46.22      1.17 o 
   4   2  13      123.85      125.02      2.46 o 
   5   2  13        8.51       13.42      0.51 o 
  -6   3  13        8.07       14.44      0.45 o 
  -5   3  13      132.00      144.63      2.68 o 
  -4   3  13       95.82       90.54      2.07 o 
  -3   3  13        0.18        0.84      0.25 o 
  -2   3  13       65.23       61.19      1.31 o 
  -1   3  13     1001.05      890.43     29.80 o 
   0   3  13        3.46        3.38      0.41 o 
   1   3  13      622.81      603.67     12.42 o 
   2   3  13       64.07       60.30      1.14 o 
   3   3  13        0.82        1.11      0.37 o 
   4   3  13       83.19       87.73      1.93 o 
   5   3  13       31.81       29.21      1.68 o 
  -6   4  13       30.23       33.38      0.84 o 
  -5   4  13       51.53       50.14      1.86 o 
  -4   4  13        0.22        1.14      0.55 o 
  -3   4  13        1.63        0.64      0.22 o 
  -2   4  13       46.41       36.18      1.33 o 
  -1   4  13      339.10      364.03     13.97 o 
   0   4  13      171.58      168.41      3.33 o 
   1   4  13        1.79        2.13      0.26 o 
   2   4  13      418.08      415.82     10.83 o 
   3   4  13       13.53       15.02      0.91 o 
   4   4  13      295.60      309.18      6.27 o 
   5   4  13       98.22      104.52      3.07 o 
  -6   5  13       11.01       14.47      0.75 o 
  -5   5  13       37.22       37.57      1.01 o 
  -4   5  13       62.23       61.36      1.50 o 
  -3   5  13        0.22        0.90      0.45 o 
  -2   5  13       12.17       13.33      0.90 o 
  -1   5  13      272.37      263.88      6.28 o 
   0   5  13       47.85       48.11      1.39 o 
   1   5  13      704.32      646.52     30.79 o 
   2   5  13        5.79        6.88      0.37 o 
   3   5  13       26.30       28.40      0.89 o 
   4   5  13      104.05      109.03      2.79 o 
   5   5  13        6.34       10.37      0.90 o 
  -5   6  13       61.33       67.70      1.53 o 
  -4   6  13      131.23      151.35      3.93 o 
  -3   6  13      150.26      155.48      4.09 o 
  -2   6  13       80.07       80.82      2.14 o 
  -1   6  13       29.92       29.63      1.07 o 
   0   6  13        1.91        3.32      0.32 o 
   1   6  13        2.18        1.58      0.28 o 
   2   6  13       91.35       92.13      2.72 o 
   3   6  13       37.30       33.94      1.67 o 
   4   6  13       62.89       64.64      2.02 o 
  -4   7  13       26.13       30.36      1.35 o 
  -3   7  13       60.81       65.70      2.56 o 
  -2   7  13       89.34       96.66      2.45 o 
  -1   7  13        5.81        6.04      0.58 o 
   0   7  13      227.37      217.38      4.19 o 
   1   7  13       18.61       17.52      0.54 o 
   2   7  13       40.50       44.84      1.21 o 
   3   7  13       37.00       37.49      1.37 o 
  -2   8  13        0.04        0.12      0.16 o 
  -1   8  13       32.51       39.49      1.10 o 
   0   8  13        1.17        1.85      0.47 o 
   1   8  13      168.44      196.73      4.38 o 
   2   8  13      210.08      207.47      4.53 o 
  -1   9  13      158.54      162.54      3.00 o 
   0   9  13      654.67      644.95     21.99 o 
   1   9  13        3.99        4.93      0.26 o 
  -6   0  14      336.47      419.27     10.21 o 
  -5   0  14       52.00       38.62      1.01 o 
  -4   0  14      244.17      224.75      5.74 o 
  -3   0  14       98.98      140.34      3.12 o 
  -2   0  14       43.79       39.12      2.25 o 
  -1   0  14      208.15      204.80      4.41 o 
   0   0  14       16.12       20.14      0.74 o 
   1   0  14     1292.55     1239.98     22.78 o 
   2   0  14       16.80       15.68      0.64 o 
   3   0  14       27.43       24.91      1.08 o 
   4   0  14      338.66      381.19     10.35 o 
   5   0  14      146.17      165.82      4.63 o 
  -6   1  14       83.31       90.92      1.71 o 
  -5   1  14       13.35       17.07      0.53 o 
  -4   1  14       77.07       57.01      1.22 o 
  -3   1  14        6.04        8.39      0.36 o 
  -2   1  14        2.68        0.57      0.31 o 
  -1   1  14       18.09       23.26      0.57 o 
   0   1  14      413.44      385.68      5.68 o 
   1   1  14       11.61       11.75      0.58 o 
   2   1  14      131.75      131.69      2.43 o 
   3   1  14        4.30        4.62      0.30 o 
   4   1  14      717.12      691.62     16.01 o 
   5   1  14      142.27      157.86      3.12 o 
  -6   2  14      210.87      222.75      3.93 o 
  -5   2  14       11.53       13.47      0.43 o 
  -4   2  14        5.28        6.94      0.40 o 
  -3   2  14        3.69        2.84      0.71 o 
  -2   2  14       16.55       14.74      0.54 o 
  -1   2  14      354.03      347.63      6.34 o 
   0   2  14      128.60      116.79      2.16 o 
   1   2  14        6.61        6.84      0.26 o 
   2   2  14      165.08      168.16      3.51 o 
   3   2  14        0.45        0.86      0.25 o 
   4   2  14      371.11      358.22     11.70 o 
   5   2  14        5.29        9.93      0.49 o 
  -6   3  14       38.74       36.09      1.06 o 
  -5   3  14      107.63      118.35      2.19 o 
  -4   3  14       10.23        6.90      0.40 o 
  -3   3  14        2.14        0.93      0.20 o 
  -2   3  14      116.73       92.63      2.59 o 
  -1   3  14       40.33       37.59      1.03 o 
   0   3  14      150.10      137.96      2.45 o 
   1   3  14      668.93      677.07     10.99 o 
   2   3  14      337.38      339.27      7.43 o 
   3   3  14      230.44      241.15      4.83 o 
   4   3  14        3.40        4.53      0.42 o 
   5   3  14        0.30        0.32      0.29 o 
  -5   4  14       55.21       65.14      2.83 o 
  -4   4  14        1.41        0.66      0.25 o 
  -3   4  14        4.88        4.21      0.60 o 
  -2   4  14       61.73       61.49      1.90 o 
  -1   4  14      139.18      144.27      2.88 o 
   0   4  14        0.70        0.22      0.23 o 
   1   4  14       26.62       24.27      1.02 o 
   2   4  14       20.59       22.07      0.71 o 
   3   4  14        0.10        0.53      0.18 o 
   4   4  14      175.17      186.66      3.72 o 
  -5   5  14      134.12      151.02      3.41 o 
  -4   5  14        5.04        7.15      0.43 o 
  -3   5  14        1.62        2.25      0.45 o 
  -2   5  14       12.68       12.04      0.61 o 
  -1   5  14        2.15        2.95      0.25 o 
   0   5  14      343.28      311.84      6.85 o 
   1   5  14      122.55      109.90      5.79 o 
   2   5  14      142.58      140.95      3.88 o 
   3   5  14       16.05       18.07      0.71 o 
   4   5  14       62.21       62.19      1.59 o 
  -4   6  14       33.83       45.69      1.33 o 
  -3   6  14       77.00       91.57      3.46 o 
  -2   6  14       45.82       46.79      1.23 o 
  -1   6  14      353.40      358.47      7.82 o 
   0   6  14        3.55        5.57      0.34 o 
   1   6  14       93.30       92.55      4.20 o 
   2   6  14       54.39       56.06      1.80 o 
   3   6  14       30.97       28.29      1.05 o 
  -2   7  14      106.52      124.00      2.81 o 
  -1   7  14       36.39       33.45      1.54 o 
   0   7  14        7.51        7.12      0.58 o 
   1   7  14        0.66        2.60      0.28 o 
   2   7  14       15.92       19.62      0.83 o 
  -2   8  14       34.53       35.62      3.08 o 
  -1   8  14      150.77      153.67      3.29 o 
   0   8  14      395.12      391.11     11.64 o 
   1   8  14        3.73        5.41      0.36 o 
  -5   1  15       72.11       80.14      1.36 o 
  -4   1  15        1.66        1.42      0.18 o 
  -3   1  15      122.72      131.55      2.22 o 
  -2   1  15       10.15        9.01      0.35 o 
  -1   1  15        6.64        6.54      0.33 o 
   0   1  15       11.54       13.13      0.63 o 
   1   1  15       57.70       58.52      1.00 o 
   2   1  15      203.10      201.58      3.53 o 
   3   1  15      140.25      153.40      3.12 o 
   4   1  15       62.15       65.84      1.43 o 
  -5   2  15       47.33       49.46      1.01 o 
  -4   2  15        0.45        0.53      0.15 o 
  -3   2  15       25.31       27.17      0.55 o 
  -2   2  15       27.19       20.15      0.61 o 
  -1   2  15       77.47       75.43      1.57 o 
   0   2  15        0.01        0.55      0.16 o 
   1   2  15       29.49       30.19      0.75 o 
   2   2  15       12.56       13.88      0.54 o 
   3   2  15      386.93      411.29      9.56 o 
   4   2  15        9.74       11.35      0.53 o 
  -5   3  15      160.71      189.04      3.93 o 
  -4   3  15       30.92       30.56      0.81 o 
  -3   3  15       26.01       30.89      1.29 o 
  -2   3  15       25.51       32.44      0.84 o 
  -1   3  15      173.10      190.79      4.79 o 
   0   3  15       79.58       80.29      1.36 o 
   1   3  15        5.08        5.40      0.36 o 
   2   3  15        5.02        6.10      0.73 o 
   3   3  15       70.47       80.05      1.72 o 
   4   3  15        8.52        9.02      0.64 o 
  -4   4  15        0.62        0.67      0.19 o 
  -3   4  15       93.60       91.86      2.08 o 
  -2   4  15       41.83       31.84      0.79 o 
  -1   4  15       32.82       35.41      0.82 o 
   0   4  15      167.11      178.62      3.48 o 
   1   4  15       44.38       43.98      1.10 o 
   2   4  15       33.75       33.12      1.16 o 
   3   4  15      154.00      170.59      7.22 o 
  -4   5  15       56.02       65.63      1.81 o 
  -3   5  15        3.90        6.34      0.35 o 
  -2   5  15       83.56       88.03      2.86 o 
  -1   5  15       43.67       40.54      1.19 o 
   0   5  15      137.72      138.88      2.77 o 
   1   5  15        4.40        5.21      0.32 o 
   2   5  15      260.68      273.91      7.10 o 
   3   5  15      371.64      373.87     11.01 o 
  -3   6  15        6.18       11.73      0.43 o 
  -2   6  15       40.22       49.50      1.71 o 
  -1   6  15      108.89      115.61      2.67 o 
   0   6  15       78.62       82.35      1.72 o 
   1   6  15        1.03        2.47      0.21 o 
   2   6  15       64.94       57.85      1.46 o 
  -2   7  15       81.99       83.15      1.85 o 
  -1   7  15       57.26       62.24      1.13 o 
   0   7  15      219.92      241.09      5.26 o 
   1   7  15        8.05       11.12      0.90 o 
  -4   0  16       66.89       94.18      2.44 o 
  -3   0  16       53.19       66.02      1.84 o 
  -2   0  16      151.09      130.70      3.67 o 
  -1   0  16       39.19       41.66      1.43 o 
   0   0  16      401.47      388.24     10.12 o 
   1   0  16      447.27      496.73     12.73 o 
   2   0  16      376.70      397.34     17.48 o 
   3   0  16       58.39       65.41      3.23 o 
  -4   1  16        0.86        1.14      0.19 o 
  -3   1  16        2.84        3.31      0.28 o 
  -2   1  16       71.66       62.60      1.16 o 
  -1   1  16       91.80       93.46      1.92 o 
   0   1  16       13.50       18.95      0.56 o 
   1   1  16      101.60      106.25      3.39 o 
   2   1  16       80.21       91.04      8.57 o 
   3   1  16       64.00       72.75      1.90 o 
  -4   2  16        7.44        9.06      0.37 o 
  -3   2  16        4.24        2.02      0.20 o 
  -2   2  16       30.61       28.64      0.69 o 
  -1   2  16       94.13       92.71      1.86 o 
   0   2  16       26.30       22.56      0.75 o 
   1   2  16        3.68        4.65      0.32 o 
   2   2  16        0.20        0.60      0.25 o 
   3   2  16        1.12        2.01      0.36 o 
  -4   3  16       59.66       65.87      2.48 o 
  -3   3  16       64.31       61.00      1.41 o 
  -2   3  16        0.97        1.01      0.18 o 
  -1   3  16       62.57       79.47      1.57 o 
   0   3  16       41.16       50.73      1.37 o 
   1   3  16       14.31       14.08      0.52 o 
   2   3  16       40.56       38.98      3.23 o 
   3   3  16       60.60       67.03      2.41 o 
  -3   4  16      256.47      270.74      5.52 o 
  -2   4  16       35.56       33.18      0.88 o 
  -1   4  16        0.71        0.94      0.22 o 
   0   4  16       53.89       58.98      1.32 o 
   1   4  16       15.25       13.33      0.53 o 
   2   4  16       79.10       79.55      3.01 o 
  -3   5  16       52.04       55.17      1.54 o 
  -2   5  16        9.31        7.81      0.37 o 
  -1   5  16       39.70       55.07      1.44 o 
   0   5  16       91.95      103.88      2.14 o 
   1   5  16        5.74        8.57      0.38 o 
  -1   6  16       15.67       17.35      0.51 o 
   0   6  16      104.29      110.25      2.57 o 
  -3   1  17       81.99       91.54      1.80 o 
  -2   1  17        1.57        3.91      0.28 o 
  -1   1  17       10.28        9.64      0.35 o 
   0   1  17       29.94       32.33      0.88 o 
   1   1  17       99.95      107.80      2.98 o 
   2   1  17       70.62       66.91      3.31 o 
  -3   2  17      164.39      172.27      6.62 o 
  -2   2  17        0.46        0.34      0.15 o 
  -1   2  17       35.13       35.09      1.01 o 
   0   2  17       16.76       21.39      0.66 o 
   1   2  17       20.89       23.46      0.61 o 
   2   2  17        1.29        1.50      0.45 o 
  -2   3  17        0.40        1.14      0.17 o 
  -1   3  17        4.74        7.09      0.35 o 
   0   3  17       99.71      108.45      2.43 o 
   1   3  17       46.32       52.10      1.24 o 
  -1   4  17      168.45      201.90      4.34 o 
   0   4  17       23.66       28.93      0.78 o 
                                                 
